# Supplementary material for: Comprehensive evaluation of lifespan‐extending molecules in C. elegans
Source: Aging Cell. 2025 Jan 24;24(4):e14424. doi: 10.1111/acel.14424 (PMC11984673; doi:10.1111/acel.14424)
Supplement: Supplementary file 2 — Table S1. [file ACEL-24-e14424-s002.xlsx]

## Sheet: Live_ResultsSummaryBest
Drug	Conc.	# Trials	ΔMed
(-)-epicatechin	10uM	1	0
17-estradiol	10uM	2	0
5-Azacytidine	10uM	1	0
Abiraterone acetate	50uM	1	0
ABT-263 (Navitoclax)	10uM	1	0
Acalisib	10uM	1	0
Acarbose	100uM	2	0
Acetaminophen	10uM	1	0
Acetylcysteine	1000uM	1	0
Adezmapimod	300uM	2	0.31
Afoxolaner	10uM	1	0
AICAR	100uM	1	0
Alacepril	10uM	1	0
Alpelisib	10uM	2	0
Altrenogest	50uM	1	0
AMG319	10uM	1	0
Aminophylline	10uM	1	-0.07
Amlodipine	100uM	2	0
Anethole trithione	10uM	1	0
Aspirin	1000uM	1	0
Astaxanthin	10uM	1	0
AZD-8835	10uM	1	0
Bacitracin	100uM	2	0.105
Baicalin	10uM	1	0
Beclometasone	100uM	1	0
Benazepril (hydrochloride)	100uM	2	0
Berberine	10uM	1	0
Bezafibrate	100uM	1	0
Bilirubin	10uM	1	-0.13
Biotin	10uM	1	0
Bupivacaine	10uM	1	0
Caffeine	5000uM	9	0.35
Canagliflozin	200uM	2	0
Candesartan cilexetil	10uM	1	0
Capsaicin	10uM	1	0
Captopril	10000uM	2	0.42
Carprofen	10uM	1	0
CCCP	10uM	3	0.29
Chenodeoxycholic Acid	10uM	1	0
CHIR-99021	10uM	1	0
Chlorhexidine	10uM	1	-0.18
Chlorothiazide	10uM	1	0
Chlorphenesin	10uM	1	0
Cimetidine	10uM	1	0
Cimicoxib	10uM	1	0
Colchicine	10uM	1	0
Curcumin	10uM	1	0
Cysteamine HCl	10uM	1	0
Daidzein	10uM	2	0
Dehydroepiandrosterone (DHEA)	10uM	1	0
Dexamethasone	50uM	1	0
Dichlorophen	10uM	1	-0.06
Dimenhydrinate	10uM	1	0
Dimethyl Fumarate	10uM	1	0
Dinitrophenol	1000uM	1	0
Diphenhydramine HCl	10uM	1	0
Docusate sodium	10uM	1	0
Doxycycline	10uM	20	0.21
Eganelisib	10uM	1	0
Empagliflozin (BI 10773)	10uM	1	0
Enapril maleate	10000uM	1	0.41
Enflicoxib	50uM	1	0
Eprobemide	10uM	1	0
Estriol	10uM	1	0
Everolimus (RAD001)	100uM	1	0.06
Fasudil (HA-1077) HCl	10uM	1	0
Febantel	10uM	1	0
Fenbendazole	10uM	2	0.08
Fisetin	350uM	1	-0.15
Flavone	10uM	2	0
Fluoxetine	50uM	2	0.205
Fucoidan	100mg/mL	1	0
Fucoxanthin	10uM	1	0
Furosemide	10uM	1	0
Gambogic acid	10uM	1	0
Geldanamycin	50uM	2	0
Glycine	500uM	1	0
GSK1059615	10uM	1	0
GSK2126458	10uM	3	0.3
Homoharringtonine	50uM	1	0
Hydralazine HCl	10uM	1	0
Hyoscyamine	10uM	1	0
Iadademstat dihydrochloride	50uM	1	0
Iproniazid	10uM	3	0
Irbesartan	10uM	1	-0.04
Isocarboxazid	10uM	1	0
Ivermectin	10uM	1	-0.64
IWP-2	10uM	1	0
Ketoconazole	50uM	3	0
L-Thyroxine	100uM	1	0
L-Tryptophan	10uM	1	0
Lactulose	10uM	1	0
Levamisole	10uM	1	0
Levothyroxine sodium	10uM	1	0
Linoleic Acid	10uM	1	0
Linperlisib	10uM	1	0
Lisinopril	100uM	1	0
Loperamide HCl	10uM	1	0
Lotilaner	10uM	2	0.285
Lufenuron	10uM	1	0
Lutein	10uM	1	0
LY-294002 HCl	50uM	29	0.19
Maropitant	10uM	2	0
Mavacoxib	10uM	1	0
Meclizine dihydrochloride	10uM	1	0
Medetomidine	50uM	1	0
Melatonin	0.5uM	1	0
Metergoline	50uM	1	0
Metformin	50000uM	3	0.3
Methimazole	10uM	1	0
Methionine	10uM	1	0
Methylprednisolone acetate	10uM	1	0
Metoclopramide	10uM	1	0
Mianserin HCl	50uM	3	0
Miconazole	50uM	2	0.255
Mifepristone	10uM	1	0
Milbemycin oxime	50uM	1	-0.29
Minocycline	100uM	6	0.3
MLN2238	10uM	1	-0.14
Moclobemide	50uM	1	0
Montelukast Sodium	10uM	1	0
Moxidectin	10uM	1	-0.76
MSDC 0160	10uM	1	0
Mycophenolic acid	10uM	1	0
N-acetyl-D-Glucosamine	10uM	1	0
NAD+	50uM	2	0
Naltrexone HCl	10uM	1	0
NDGA	100uM	1	0
Nebivolol	10uM	1	0
Nemiralisib	10uM	1	0
Niacin	100uM	1	0
Nicotinamide mononucleotide	1000uM	1	0
Nitenpyram	50uM	1	-0.07
Nitroflurbiprofen	50uM	2	0
Oclacitinib	10uM	1	0
Octoclothepin maleate	3uM	1	-0.09
Oleuropein	10uM	2	0
Osthole	50uM	1	0
Oxantel pamoate	10uM	1	0
Oxfendazole	10uM	1	-0.05
Pectin	10mg/mL	1	0
Phenylbutazone	10uM	1	0
Phloroglucinol	10uM	1	0
PI-103	50uM	1	0
Pictilisib	10uM	1	0
Pioglitazone hydrochloride	10uM	1	0
Piperazine citrate	500uM	1	0
Pirlindole	10uM	1	0
Potassium bromide	10uM	1	0
Prednisolone	50uM	2	0
Prednisone	10uM	1	0
Prifinium bromide	10uM	1	0
Promethazine HCl	50uM	1	0
Propentofylline	10uM	1	0
Propofol	10uM	1	0
Pterostilbene	10uM	1	0
Pulrodemstat benzenesulfonate	10uM	1	0
Pyrantel Pamoate	10uM	1	-0.08
Quercetin	10uM	1	0
Ramipril	10uM	1	0
Rapamycin	100uM	5	0
Rasagiline	1000uM	1	0
Resveratrol	1000uM	4	0.69
Rifampicin	50uM	12	0.64
Rosmarinic Acid	10uM	1	0
Rosuvastatin	10uM	1	0
Safinamide	600uM	2	0.36
Samotolisib	10uM	3	0
Scopolamine butylbromide	10uM	1	0
Selegiline	10uM	2	0
Seletalisib	10uM	1	0
Serabelisib	10uM	1	0
Sildenafil	10uM	1	0
Simvastatin	10uM	4	0
Sodium 4-Phenylbutyrate	10uM	2	0
Sodium butyrate	10uM	1	0
Sodium Hydrogen Sulfide	100uM	1	0
Sodium Thiosulfate	1000uM	1	0
Sonolisib	10uM	1	0
Spermidine	200uM	2	0
Spinosad	10uM	1	0
Spironolactone	10uM	1	0
SRT 1720	100uM	1	0
SRT 2104	10uM	1	0
Sulfabrom	10uM	1	0
Sulfadimethoxine	10uM	3	0
Sulfamerazine	10uM	1	0
Sulfapyridine	10uM	1	0
Tadalafil	100uM	2	0.275
Taurine	1000uM	1	0
Tenalisib	10uM	1	0
Tepoxalin	10uM	1	0
TG100-115	10uM	1	0
Theophylline	10uM	1	0
Thioflavin T	50uM	1	0.08
Thioridazine HCl	88uM	2	0.345
Thymidine	10uM	1	0
Thymoquinone	500uM	2	0
Tolfenamic Acid	50uM	1	0
Torsemide	50uM	1	0
TPPU	10uM	1	0
Trametinib	0.001uM	1	0.1
Trandolapril	10uM	3	0
Tyrphostin AG-1478	50uM	2	0
Urolithin A	50uM	4	0.465
Valproic acid	10uM	1	0
Valsartan	10uM	1	0
Vanillin	10uM	1	0
Verteporfin	10uM	1	0
Xanthine	10uM	1	0
Zuranolone	10uM	1	0

## Sheet: UV_ResultsSummaryBest
Drug	Conc.	# Trials	ΔMed
(-)-epicatechin	100uM	1	0
17-Estradiol	50uM	2	0
5-Azacytidine	10uM	1	0
Abiraterone acetate	10uM	1	0
ABT-263 (Navitoclax)	10uM	3	0
Acalisib	10uM	1	0
Acarbose	10uM	2	0
Acetaminophen	50uM	2	0
Acetylcysteine	1000uM	1	0
Adezmapimod	10uM	1	0
Afoxolaner	10uM	3	0
AICAR	100uM	1	0
Alacepril	10uM	1	0
Alpelisib	50uM	1	0.15
Altrenogest	10uM	1	0
AMG319	10uM	1	0
Aminophylline	10uM	1	-0.53
Amlodipine	100uM	1	0
Anethole trithione	10uM	1	0
Aspirin	1000uM	4	0
Astaxanthin	10uM	2	0
AZD-8835	10uM	3	0.08
Bacitracin	10uM	3	0
Baicalin	10uM	1	0
Beclometasone	100uM	1	0
Benazepril (hydrochloride)	800uM	2	0
Berberine	10uM	2	0
Bezafibrate	100uM	1	0
Bilirubin	100uM	1	0
Biotin	10uM	1	0
Bupivacaine	10uM	1	0
Butylated hydroxytoluene	10uM	1	0
Caffeine	5000uM	10	0.2
Canagliflozin	5uM	2	0
Candesartan Cilexetil	10uM	1	0
Capsaicin	10uM	1	0
Captopril	10000uM	1	0
Carprofen	10uM	1	0
CCCP	10uM	3	0
Chenodeoxycholic Acid	10uM	1	0
CHIR-99021	10uM	1	0
Chloramphenicol	1000uM	1	0
Chlorhexidine	10uM	1	-0.47
Chlorothiazide	10uM	1	0
Chlorphenesin	10uM	1	0
Cimetidine	10uM	1	0
Cimicoxib	10uM	1	0
Colchicine	50uM	2	0
Curcumin	10uM	2	0
Cysteamine HCl	10uM	1	0
Daidzein	10uM	1	0
Dasatinib	10uM	1	0
Decitabine	10uM	1	0
Dehydroepiandrosterone (DHEA)	10uM	1	0
Dexamethasone	10uM	1	0
Dichlorophen	10uM	2	0
Dimenhydrinate	10uM	1	0
Dimethyl Fumarate	10uM	2	0
Dinitrophenol	10uM	2	0
Diphenhydramine HCl	10uM	1	0
Docusate sodium	10uM	1	0
Doxycycline	10uM	28	0.29
Eganelisib	10uM	3	0
Empagliflozin (BI 10773)	10uM	1	0
Enapril maleate	1000uM	2	0
Enflicoxib	10uM	1	0
Eprobemide	10uM	1	0
EPZ004777	10uM	1	0
Estriol	10uM	2	0
Everolimus (RAD001)	10uM	2	0
Fasudil (HA-1077) HCl	10uM	1	0
Febantel	10uM	1	0
Fenbendazole	10uM	2	0.565
Fisetin	10uM	1	0
Flavone	10uM	1	0
Fluoxetine	50uM	1	0
Fucoidan	100mg/mL	1	0
Fucoxanthin	10uM	1	0
Furosemide	10uM	1	0
Gambogic acid	10uM	1	0
Geldanamycin	10uM	1	0
Glycine	10uM	4	0
GSK1059615	10uM	1	0
GSK2126458	10uM	3	0.68
Halofuginone	10uM	2	-0.135
Homoharringtonine	10uM	1	-0.02
Hyaluronic acid	15ug/mL	1	0
Hydralazine HCl	10uM	1	0
Hydrocortisone	50uM	1	0
Hyoscyamine	10uM	1	0
Iadademstat dihydrochloride	10uM	1	0
Idelalisib	50uM	1	0
Inulin	15ug/mL	1	0
Iproniazid	10uM	1	0
Irbesartan	10uM	1	0
Isocarboxazid	10uM	1	0
Ivermectin	10uM	1	0
IWP-2	2uM	3	0
IWR-1	10uM	1	0
JNK-IN-8	10uM	1	0
Ketoconazole	10uM	2	0.245
L-Citrulline	10uM	1	0
L-Theanine	10uM	1	0
L-Thyroxine	10uM	1	0
L-Tryptophan	10uM	1	0
Lactulose	10uM	1	0
Levamisole	10uM	1	-0.26
Levothyroxine sodium	200uM	1	0
Linoleic Acid	50uM	1	0
Linperlisib	10uM	1	0
Lisinopril	10uM	2	0
Loperamide HCl	10uM	1	0
Lotilaner	10uM	1	-0.19
Lufenuron	10uM	1	0
Lutein	10uM	1	0
LY-294002 HCl	50uM	48	0.18
Maropitant	10uM	2	0
Mavacoxib	10uM	1	0
Meclizine dihydrochloride	100uM	1	0
Medetomidine	10uM	1	0
Melatonin	50uM	3	0
Metergoline	10uM	1	0
Metformin	50000uM	3	0.25
Methimazole	10uM	1	0
Methionine	50uM	1	0
Methotrexate	100uM	1	0
Methylprednisolone acetate	10uM	1	0
Metoclopramide	10uM	1	0
Mianserin HCl	10uM	1	-0.07
Miconazole	10uM	2	0.23
Mifepristone	10uM	2	0
Milbemycin oxime	50uM	1	-0.38
Minocycline	25uM	3	0
MLN2238	10uM	1	-0.45
Moclobemide	10uM	1	0
Montelukast Sodium	10uM	1	0
Moxidectin	50uM	1	0
MSDC 0160	10uM	1	0
Mycophenolic acid	10uM	1	0
N-acetyl-D-Glucosamine	10uM	1	0
NAD+	10uM	1	0
Naltrexone HCl	10uM	1	0
NDGA	100uM	3	0.21
Nebivolol	10uM	1	0
Nemiralisib	50uM	1	0
Niacin	100uM	1	0
Nicotinamide mononucleotide	1000uM	1	0
Nitenpyram	10uM	1	0
Nitroflurbiprofen	10uM	2	0
Obeticholic acid	50uM	1	0
Oclacitinib	10uM	1	0
Oleuropein	50uM	3	0
Osthole	50uM	2	0
Oxantel pamoate	50uM	1	0
Oxfendazole	10uM	1	-0.27
PD98059	10uM	1	0
Pectin	10mg/mL	1	0
Phenylbutazone	10uM	2	0
Phenytoin	10uM	1	0
Phloroglucinol	10uM	1	0
PI-103	10uM	1	-0.27
Pictilisib	50uM	1	0
Pioglitazone hydrochloride	100uM	2	0
Piperazine citrate	10uM	1	0
Pirlindole	10uM	3	0
Potassium bromide	10uM	1	0
Prednisolone	50uM	2	0
Prednisone	50uM	2	0
Prifinium bromide	10uM	1	0
Promethazine HCl	10uM	1	0
Propentofylline	10uM	1	0
Propofol	10uM	1	0
Propyl Gallate	10uM	1	0
Pterostilbene	10uM	1	0.13
Pulrodemstat benzenesulfonate	10uM	1	0
Pyrantel Pamoate	10uM	1	-0.1
Quercetin	10uM	3	0
Ramipril	10uM	3	0
Rapamycin	100uM	4	0
Rasagiline	10uM	2	0
Reserpine	100uM	1	0
Resveratrol	1000uM	5	0.22
Rifampicin	10uM	13	0
Rosmarinic Acid	10uM	2	0
Rosuvastatin	10uM	1	0
Safinamide	100uM	3	0.14
SAG	10uM	1	0
Samotolisib	10uM	1	0
Scopolamine butylbromide	10uM	1	0
Selegiline	1uM	2	0
Seletalisib	10uM	1	0
Serabelisib	10uM	1	0
SGC-CBP30	10uM	1	0
SGC0946	10uM	1	0
Sildenafil	10uM	1	0
Simvastatin	10uM	14	0.245
Sodium 4-Phenylbutyrate	100uM	2	0
Sodium butyrate	10uM	1	0
Sodium Hydrogen Sulfide	100uM	1	0
Sodium Thiosulfate	1000uM	1	0
Sonolisib	10uM	1	0
Spermidine	1000uM	1	0
Spinosad	2uM	1	0
Spironolactone	10uM	1	0
SRT 1720	50uM	1	0.17
SRT 2104	10uM	1	0
Sulfabrom	10uM	3	0
Sulfadimethoxine	10uM	1	0
Sulfamerazine	10uM	3	0
Sulfamethoxazole	1000uM	1	0
Sulfapyridine	10uM	1	0
Tadalafil	100uM	3	0.26
Tanespimycin	100uM	1	0
Taurine	1000uM	1	0
Tenalisib	10uM	1	0
Tepoxalin	10uM	1	0
TG100-115	10uM	1	0
Theophylline	10uM	1	0
Thioflavin T	10uM	1	0
Thioridazine HCl	88uM	2	0
Thymidine	10uM	1	0
Thymoquinone	10uM	2	0
Tolfenamic Acid	10uM	1	0
Torsemide	10uM	1	0
TPPU	10uM	1	0
Trametinib	10uM	3	0
Trandolapril	10uM	1	0
Trichostatin A	10uM	1	0
Trolox	10uM	1	0
Tyrphostin AG-1478	50uM	3	0.17
U0126-EtOH	10uM	1	0
Umbralisib	10uM	1	0
UNC0224	10uM	1	0
UNC0379	10uM	1	0
Urolithin A	1000uM	1	0
Valproic acid	10uM	1	0
Valsartan	10uM	1	0
Vanillin	10uM	1	0
Verteporfin	10uM	2	0
Vorinostat	50uM	1	0
Wortmannin	10uM	2	0
Xanthine	10uM	1	0
Y-27632	10uM	1	0
Zuranolone	10uM	1	0

## Sheet: Live_byConc_Summary
Drug	Conc.	# Trials	ΔMed
(-)-epicatechin	10uM	1	0
(-)-epicatechin	50uM	1	0
(-)-epicatechin	100uM	1	-0.06
(-)-epicatechin	800uM	1	-0.15
17-Estradiol	2uM	1	0
17-Estradiol	10uM	2	0
17-Estradiol	50uM	2	0
17-Estradiol	200uM	1	-0.04
5-Azacytidine	10uM	1	0
5-Azacytidine	50uM	1	0
Abiraterone acetate	50uM	1	0
Abiraterone acetate	10uM	1	-0.1
ABT-263 (Navitoclax)	10uM	1	0
ABT-263 (Navitoclax)	50uM	1	0
Acalisib	10uM	1	0
Acalisib	50uM	1	0
Acarbose	1uM	1	0
Acarbose	5uM	2	0
Acarbose	10uM	2	0
Acarbose	50uM	1	0
Acarbose	100uM	2	0
Acarbose	500uM	1	0
Acetaminophen	10uM	1	0
Acetaminophen	50uM	1	0
Acetylcysteine	10uM	1	0
Acetylcysteine	100uM	1	0
Acetylcysteine	1000uM	1	0
Adezmapimod	300uM	2	0.31
Adezmapimod	50uM	1	0.17
Adezmapimod	10uM	1	0
Afoxolaner	10uM	1	0
Afoxolaner	50uM	1	0
AICAR	10uM	1	0
AICAR	100uM	1	0
AICAR	400uM	1	0
Alacepril	10uM	1	0
Alacepril	50uM	1	0
Alpelisib	10uM	2	0
Alpelisib	400uM	2	0
Alpelisib	100uM	2	-0.055
Altrenogest	50uM	1	0
Altrenogest	10uM	1	-0.07
AMG319	10uM	1	0
AMG319	50uM	1	0
Aminophylline	10uM	1	-0.07
Aminophylline	50uM	1	-0.68
Amlodipine	100uM	2	0.13
Amlodipine	10uM	1	0
Amlodipine	400uM	1	0
Anethole trithione	10uM	1	0
Anethole trithione	50uM	1	0
Aspirin	10uM	1	0
Aspirin	50uM	1	0
Aspirin	500uM	1	0
Aspirin	1000uM	1	0
Astaxanthin	10uM	1	0
Astaxanthin	50uM	1	-0.05
Astaxanthin	300uM	1	-0.06
AZD-8835	10uM	1	0
AZD-8835	50uM	1	0
Bacitracin	100uM	2	0.105
Baicalin	10uM	1	0
Baicalin	50uM	1	0
Beclometasone	10uM	1	0
Beclometasone	100uM	1	0
Beclometasone	400uM	1	-0.09
Benazepril (hydrochloride)	10uM	2	0
Benazepril (hydrochloride)	50uM	1	0
Benazepril (hydrochloride)	100uM	2	0
Benazepril (hydrochloride)	400uM	1	0
Benazepril (hydrochloride)	800uM	2	0
Benazepril (hydrochloride)	1000uM	1	0
Berberine	10uM	1	0
Berberine	50uM	1	-0.08
Bezafibrate	10uM	1	0
Bezafibrate	100uM	1	0
Bezafibrate	400uM	1	0
Bilirubin	10uM	1	-0.13
Bilirubin	50uM	1	-0.13
Bilirubin	100uM	1	-0.2
Biotin	10uM	1	0
Biotin	50uM	1	0
Bupivacaine	10uM	1	0
Bupivacaine	50uM	1	0
Caffeine	5000uM	9	0.35
Caffeine	500uM	1	0
Caffeine	1000uM	1	0
Caffeine	2500uM	1	0
Canagliflozin	200uM	2	0.105
Canagliflozin	1uM	1	0
Canagliflozin	5uM	2	0
Canagliflozin	10uM	1	0
Canagliflozin	50uM	2	0
Canagliflozin	100uM	1	0
Candesartan Cilexetil	10uM	1	0
Candesartan Cilexetil	50uM	1	0
Capsaicin	10uM	1	0
Capsaicin	50uM	1	0
Captopril	10000uM	2	0.42
Captopril	100uM	1	0
Captopril	1000uM	1	0
Captopril	2500uM	1	0
Captopril	5000uM	1	0
Carprofen	10uM	1	0
Carprofen	50uM	1	0
CCCP	10uM	3	0.29
Chenodeoxycholic Acid	10uM	1	0
Chenodeoxycholic Acid	50uM	1	0
CHIR-99021	10uM	1	0
CHIR-99021	200uM	1	0
CHIR-99021	50uM	1	-0.09
Chlorhexidine	10uM	1	-0.18
Chlorhexidine	50uM	1	-0.33
Chlorothiazide	10uM	1	0
Chlorothiazide	50uM	1	0
Chlorphenesin	10uM	1	0
Chlorphenesin	50uM	1	0
Cimetidine	10uM	1	0
Cimetidine	50uM	1	0
Cimicoxib	10uM	1	0
Cimicoxib	50uM	1	0
Cimicoxib	400uM	1	0
Colchicine	10uM	1	0
Colchicine	50uM	1	0
Curcumin	10uM	1	0
Curcumin	50uM	1	0
Cysteamine HCl	10uM	1	0
Cysteamine HCl	50uM	1	0
Daidzein	10uM	2	0.065
Daidzein	50uM	1	0
Dehydroepiandrosterone (DHEA)	10uM	1	0
Dehydroepiandrosterone (DHEA)	50uM	1	-0.08
Dexamethasone	50uM	1	0
Dexamethasone	10uM	1	-0.07
Dichlorophen	10uM	1	-0.06
Dichlorophen	50uM	1	-0.1
Dimenhydrinate	10uM	1	0
Dimenhydrinate	50uM	1	0
Dimethyl Fumarate	10uM	1	0
Dimethyl Fumarate	50uM	1	0
Dinitrophenol	100uM	1	0
Dinitrophenol	1000uM	1	0
Dinitrophenol	10uM	1	-0.13
Diphenhydramine HCl	10uM	1	0
Diphenhydramine HCl	50uM	1	0
Docusate sodium	10uM	1	0
Docusate sodium	50uM	1	0
Docusate sodium	400uM	1	-0.76
Doxycycline	50uM	1	0.95
Doxycycline	10uM	20	0.21
Doxycycline	5uM	1	0.12
Doxycycline	2uM	1	0
Eganelisib	10uM	1	0
Eganelisib	50uM	1	0
Empagliflozin (BI 10773)	10uM	1	0
Empagliflozin (BI 10773)	50uM	1	0
Enapril maleate	10000uM	1	0.41
Enapril maleate	10uM	1	0
Enapril maleate	50uM	1	0
Enapril maleate	100uM	1	0
Enapril maleate	250uM	1	0
Enapril maleate	500uM	1	0
Enapril maleate	600uM	1	0
Enapril maleate	800uM	1	0
Enapril maleate	1000uM	2	0
Enapril maleate	5000uM	1	0
Enflicoxib	50uM	1	0
Enflicoxib	10uM	1	-0.17
Eprobemide	10uM	1	0
Eprobemide	50uM	1	0
Estriol	10uM	1	0
Estriol	50uM	1	0
Everolimus (RAD001)	100uM	1	0.06
Everolimus (RAD001)	10uM	1	0
Everolimus (RAD001)	50uM	3	0
Fasudil (HA-1077) HCl	10uM	1	0
Fasudil (HA-1077) HCl	50uM	1	0
Febantel	10uM	1	0
Febantel	50uM	1	-0.1
Fenbendazole	10uM	2	0.08
Fenbendazole	50uM	1	0
Fisetin	350uM	1	-0.15
Flavone	10uM	2	0.03
Flavone	50uM	1	0
Fluoxetine	50uM	2	0.205
Fluoxetine	10uM	1	0
Fluoxetine	400uM	1	-0.76
Fucoidan	10mg/mL	1	0
Fucoidan	100mg/mL	1	0
Fucoidan	500mg/mL	1	0
Fucoxanthin	10uM	1	0
Fucoxanthin	50uM	1	0
Fucoxanthin	200uM	1	-0.07
Furosemide	10uM	1	0
Furosemide	50uM	1	0
Gambogic acid	10uM	1	0
Gambogic acid	50uM	1	0
Gambogic acid	200uM	1	-0.21
Geldanamycin	50uM	2	0.065
Geldanamycin	100uM	1	0
Glycine	500uM	1	0
GSK1059615	10uM	1	0
GSK1059615	50uM	1	0
GSK2126458	50uM	1	0.34
GSK2126458	10uM	3	0.3
GSK2126458	200uM	1	0
Homoharringtonine	50uM	1	0
Homoharringtonine	10uM	1	-0.11
Hydralazine HCl	10uM	1	0
Hydralazine HCl	50uM	1	0
Hyoscyamine	10uM	1	0
Hyoscyamine	50uM	1	0
Iadademstat dihydrochloride	50uM	1	0
Iadademstat dihydrochloride	10uM	1	-0.07
Iadademstat dihydrochloride	400uM	1	-0.12
Iproniazid	10uM	3	0
Iproniazid	50uM	1	0
Irbesartan	10uM	1	-0.04
Irbesartan	50uM	1	-0.09
Isocarboxazid	10uM	1	0
Isocarboxazid	50uM	1	-0.05
Ivermectin	10uM	1	-0.64
Ivermectin	50uM	1	-0.67
IWP-2	10uM	1	0
Ketoconazole	10uM	1	0
Ketoconazole	50uM	3	0
L-Thyroxine	10uM	1	0
L-Thyroxine	100uM	1	0
L-Thyroxine	400uM	1	0
L-Tryptophan	10uM	1	0
L-Tryptophan	50uM	1	0
Lactulose	10uM	1	0
Lactulose	50uM	1	0
Levamisole	10uM	1	0
Levamisole	50uM	1	-0.06
Levothyroxine sodium	10uM	1	0
Levothyroxine sodium	50uM	1	0
Levothyroxine sodium	200uM	1	-0.06
Linoleic Acid	10uM	1	0
Linoleic Acid	50uM	1	0
Linperlisib	10uM	1	0
Linperlisib	50uM	1	0
Lisinopril	10uM	1	0
Lisinopril	100uM	1	0
Lisinopril	1000uM	1	-0.07
Loperamide HCl	10uM	1	0
Loperamide HCl	50uM	1	0
Lotilaner	10uM	2	0.285
Lotilaner	50uM	1	0.1
Lufenuron	10uM	1	0
Lufenuron	50uM	1	0
Lutein	10uM	1	0
Lutein	50uM	1	0
LY-294002 HCl	50uM	29	0.19
LY-294002 HCl	10uM	2	0.095
LY-294002 HCl	25uM	1	0
Maropitant	10uM	2	0
Maropitant	50uM	2	-0.25
Mavacoxib	10uM	1	0
Mavacoxib	50uM	1	0
Meclizine dihydrochloride	10uM	1	0
Meclizine dihydrochloride	50uM	1	0
Medetomidine	50uM	1	0
Medetomidine	10uM	1	-0.16
Melatonin	0.5uM	1	0
Melatonin	5uM	1	0
Melatonin	50uM	1	0
Metergoline	50uM	1	0
Metergoline	10uM	1	-0.09
Metformin	50000uM	3	0.3
Metformin	3250uM	1	0
Methimazole	10uM	1	0
Methimazole	50uM	1	0
Methionine	10uM	1	0
Methionine	50uM	1	0
Methylprednisolone acetate	10uM	1	0
Methylprednisolone acetate	50uM	1	0
Metoclopramide	10uM	1	0
Metoclopramide	50uM	1	0
Mianserin HCl	50uM	3	0
Miconazole	50uM	2	0.255
Miconazole	10uM	1	0.11
Mifepristone	10uM	1	0
Mifepristone	50uM	1	0
Mifepristone	200uM	1	0
Milbemycin oxime	50uM	1	-0.29
Milbemycin oxime	200uM	1	-0.32
Milbemycin oxime	10uM	1	-0.48
Minocycline	25uM	1	0.47
Minocycline	50uM	1	0.42
Minocycline	100uM	6	0.3
Minocycline	200uM	1	0.14
Minocycline	400uM	1	0.14
MLN2238	10uM	1	-0.14
MLN2238	50uM	1	-0.51
Moclobemide	50uM	1	0
Moclobemide	10uM	1	-0.03
Montelukast Sodium	10uM	1	0
Montelukast Sodium	50uM	1	0
Moxidectin	10uM	1	-0.76
Moxidectin	50uM	1	-0.78
MSDC 0160	10uM	1	0
MSDC 0160	50uM	1	0
MSDC 0160	200uM	1	0
Mycophenolic acid	10uM	1	0
Mycophenolic acid	50uM	1	0
N-acetyl-D-Glucosamine	10uM	1	0
N-acetyl-D-Glucosamine	50uM	1	0
NAD+	10uM	1	0
NAD+	50uM	2	-0.03
Naltrexone HCl	10uM	1	0
Naltrexone HCl	50uM	1	0
NDGA	100uM	1	0
Nebivolol	10uM	1	0
Nebivolol	50uM	1	0
Nemiralisib	10uM	1	0
Nemiralisib	50uM	1	0
Niacin	10uM	1	0
Niacin	100uM	1	0
Niacin	400uM	1	0
Nicotinamide mononucleotide	10uM	1	0
Nicotinamide mononucleotide	100uM	1	0
Nicotinamide mononucleotide	1000uM	1	0
Nitenpyram	50uM	1	-0.07
Nitenpyram	10uM	1	-0.09
Nitroflurbiprofen	10uM	1	0
Nitroflurbiprofen	50uM	2	-0.045
Oclacitinib	10uM	1	0
Oclacitinib	50uM	1	0
Oclacitinib	200uM	1	0
Octoclothepin maleate	3uM	1	-0.09
Oleuropein	10uM	2	0.07
Oleuropein	50uM	1	0
Oleuropein	500uM	1	0
Osthole	50uM	1	0
Osthole	10uM	1	-0.06
Oxantel pamoate	10uM	1	0
Oxantel pamoate	50uM	1	-0.12
Oxantel pamoate	400uM	1	-0.19
Oxfendazole	10uM	1	-0.05
Oxfendazole	50uM	1	-0.09
Pectin	10mg/mL	1	0
Pectin	50mg/mL	1	0
Pectin	200mg/mL	1	0
Phenylbutazone	10uM	1	0
Phenylbutazone	50uM	1	0
Phloroglucinol	10uM	1	0
Phloroglucinol	50uM	1	0
Phloroglucinol	500uM	1	0
PI-103	50uM	1	0
PI-103	10uM	1	-0.06
Pictilisib	10uM	1	0
Pictilisib	50uM	1	0
Pioglitazone hydrochloride	10uM	1	0
Piperazine citrate	50uM	1	0
Piperazine citrate	500uM	1	0
Piperazine citrate	10uM	1	-0.07
Pirlindole	10uM	1	0
Pirlindole	50uM	1	0
Potassium bromide	10uM	1	0
Potassium bromide	50uM	1	0
Potassium bromide	500uM	1	-0.04
Prednisolone	50uM	2	0
Prednisolone	10uM	2	-0.025
Prednisone	10uM	1	0
Prednisone	50uM	1	0
Prifinium bromide	10uM	1	0
Prifinium bromide	50uM	1	0
Prifinium bromide	400uM	1	-0.13
Promethazine HCl	50uM	1	0
Promethazine HCl	10uM	1	-0.03
Propentofylline	10uM	1	0
Propentofylline	50uM	1	0
Propentofylline	500uM	1	0
Propofol	10uM	1	0
Propofol	50uM	1	0
Pterostilbene	10uM	1	0
Pterostilbene	50uM	1	-0.1
Pterostilbene	500uM	1	-0.73
Pulrodemstat benzenesulfonate	10uM	1	0
Pulrodemstat benzenesulfonate	50uM	1	0
Pulrodemstat benzenesulfonate	400uM	1	-0.04
Pyrantel Pamoate	10uM	1	-0.08
Pyrantel Pamoate	50uM	1	-0.1
Quercetin	10uM	1	0
Quercetin	50uM	1	0
Ramipril	10uM	1	0
Ramipril	50uM	1	-0.08
Rapamycin	1uM	1	0
Rapamycin	10uM	3	0
Rapamycin	100uM	5	0
Rapamycin	200uM	2	-0.025
Rasagiline	10uM	1	0
Rasagiline	100uM	1	0
Rasagiline	1000uM	1	0
Resveratrol	500uM	1	0.75
Resveratrol	2000uM	1	0.71
Resveratrol	1000uM	4	0.69
Resveratrol	800uM	1	0.34
Resveratrol	100uM	1	0
Rifampicin	100uM	1	0.8
Rifampicin	25uM	1	0.76
Rifampicin	12.5uM	1	0.69
Rifampicin	50uM	12	0.64
Rifampicin	133uM	1	0.61
Rosmarinic Acid	10uM	1	0
Rosmarinic Acid	50uM	1	0
Rosmarinic Acid	200uM	1	0
Rosuvastatin	10uM	1	0
Rosuvastatin	50uM	1	-0.11
Safinamide	600uM	2	0.36
Safinamide	10uM	2	0
Safinamide	100uM	2	0
Samotolisib	10uM	3	0
Samotolisib	50uM	1	0
Scopolamine butylbromide	10uM	1	0
Scopolamine butylbromide	50uM	1	0
Selegiline	0.1uM	1	0
Selegiline	1uM	1	0
Selegiline	10uM	2	0
Selegiline	50uM	1	0
Selegiline	250uM	1	0
Selegiline	500uM	1	0
Selegiline	1000uM	1	0
Selegiline	100uM	1	-0.08
Seletalisib	10uM	1	0
Seletalisib	50uM	1	0
Serabelisib	10uM	1	0
Serabelisib	50uM	1	0
Sildenafil	10uM	1	0
Sildenafil	50uM	1	0
Sildenafil	200uM	1	0
Simvastatin	2uM	1	0
Simvastatin	10uM	4	0
Simvastatin	50uM	1	0
Simvastatin	5uM	1	-0.06
Sodium 4-Phenylbutyrate	10uM	2	0
Sodium 4-Phenylbutyrate	1000uM	1	0
Sodium 4-Phenylbutyrate	100uM	2	-0.055
Sodium 4-Phenylbutyrate	500uM	1	-0.09
Sodium butyrate	10uM	1	0
Sodium butyrate	50uM	1	0
Sodium Hydrogen Sulfide	10uM	1	0
Sodium Hydrogen Sulfide	50uM	1	0
Sodium Hydrogen Sulfide	100uM	1	0
Sodium Thiosulfate	10uM	1	0
Sodium Thiosulfate	100uM	1	0
Sodium Thiosulfate	1000uM	1	0
Sonolisib	10uM	1	0
Sonolisib	50uM	1	-0.08
Spermidine	200uM	2	0
Spinosad	2uM	1	0
Spinosad	10uM	1	0
Spinosad	50uM	1	-0.48
Spironolactone	10uM	1	0
Spironolactone	50uM	1	0
SRT 1720	50uM	1	0
SRT 1720	100uM	1	0
SRT 1720	400uM	1	-0.09
SRT 2104	2uM	1	0
SRT 2104	10uM	1	0
SRT 2104	50uM	1	-0.05
Sulfabrom	10uM	1	0
Sulfabrom	50uM	1	0
Sulfadimethoxine	10uM	3	0
Sulfadimethoxine	50uM	1	0
Sulfamerazine	10uM	1	0
Sulfamerazine	50uM	1	0
Sulfapyridine	10uM	1	0
Sulfapyridine	50uM	1	0
Tadalafil	100uM	2	0.275
Tadalafil	10uM	1	0
Tadalafil	400uM	1	0
Taurine	10uM	1	0
Taurine	100uM	1	0
Taurine	1000uM	1	0
Tenalisib	10uM	1	0
Tenalisib	50uM	1	0
Tepoxalin	10uM	1	0
Tepoxalin	50uM	1	-0.12
TG100-115	10uM	1	0
TG100-115	50uM	1	0
Theophylline	10uM	1	0
Theophylline	50uM	1	0
Thioflavin T	50uM	1	0.08
Thioridazine HCl	88uM	2	0.345
Thymidine	10uM	1	0
Thymidine	50uM	1	0
Thymoquinone	500uM	2	0.05
Thymoquinone	10uM	1	0
Thymoquinone	50uM	1	0
Tolfenamic Acid	50uM	1	0
Tolfenamic Acid	10uM	1	-0.08
Torsemide	50uM	1	0
Torsemide	10uM	1	-0.06
TPPU	10uM	1	0
TPPU	50uM	1	0
TPPU	400uM	1	-0.69
Trametinib	0.001uM	1	0.1
Trametinib	0.1uM	1	0
Trametinib	10uM	1	0
Trandolapril	10uM	3	0
Trandolapril	50uM	1	0
Tyrphostin AG-1478	300uM	1	0.14
Tyrphostin AG-1478	50uM	2	0.135
Tyrphostin AG-1478	10uM	1	0
Urolithin A	50uM	4	0.465
Valproic acid	10uM	1	0
Valproic acid	50uM	1	0
Valproic acid	500uM	1	0
Valsartan	10uM	1	0
Valsartan	50uM	1	0
Vanillin	10uM	1	0
Vanillin	50uM	1	0
Verteporfin	10uM	1	0
Verteporfin	50uM	1	0
Xanthine	10uM	1	0
Xanthine	50uM	1	0
Zuranolone	10uM	1	0
Zuranolone	50uM	1	0
Zuranolone	400uM	1	-0.1

## Sheet: UV_byConc_Summary
Drug	Conc.	# Trials	ΔMed
(-)-epicatechin	10uM	1	0
(-)-epicatechin	50uM	1	0
(-)-epicatechin	100uM	1	0
(-)-epicatechin	800uM	1	-0.25
17-Estradiol	2uM	1	0
17-Estradiol	50uM	2	0
17-Estradiol	1uM	1	0
17-Estradiol	5uM	1	0
17-Estradiol	100uM	1	0
17-Estradiol	500uM	1	0
17-Estradiol	1000uM	1	0
17-Estradiol	10uM	2	-0.07
5-Azacytidine	10uM	1	0
5-Azacytidine	50uM	1	0
Abiraterone acetate	50uM	1	0
Abiraterone acetate	10uM	1	0
ABT-263 (Navitoclax)	10uM	3	0
ABT-263 (Navitoclax)	50uM	2	0
Acalisib	10uM	1	0
Acalisib	50uM	1	0
Acarbose	1uM	1	0
Acarbose	5uM	1	0
Acarbose	10uM	2	0
Acarbose	50uM	2	0
Acarbose	100uM	1	0
Acarbose	1000uM	1	0
Acarbose	500uM	1	-0.11
Acetaminophen	10uM	1	0
Acetaminophen	50uM	2	-0.075
Acetylcysteine	10uM	1	0
Acetylcysteine	100uM	1	0
Acetylcysteine	1000uM	1	0
Adezmapimod	10uM	1	0
Adezmapimod	50uM	1	-0.14
Adezmapimod	300uM	1	-0.73
Afoxolaner	10uM	3	0
Afoxolaner	50uM	1	0
AICAR	10uM	1	0
AICAR	100uM	1	0
AICAR	400uM	1	0
Alacepril	10uM	1	0
Alacepril	50uM	1	0
Alpelisib	50uM	1	0.15
Alpelisib	10uM	3	0
Alpelisib	400uM	3	0
Alpelisib	100uM	4	0
Altrenogest	50uM	1	0
Altrenogest	10uM	1	0
AMG319	10uM	1	0
AMG319	50uM	1	0
Aminophylline	10uM	1	-0.53
Aminophylline	50uM	1	-0.78
Amlodipine	100uM	1	0
Amlodipine	10uM	1	-0.22
Amlodipine	400uM	1	-0.56
Anethole trithione	10uM	1	0
Anethole trithione	50uM	1	-0.28
Aspirin	10uM	2	0
Aspirin	50uM	1	0
Aspirin	1000uM	4	0
Aspirin	100uM	1	0
Astaxanthin	10uM	2	0
Astaxanthin	300uM	1	0
Astaxanthin	100uM	1	0
Astaxanthin	750uM	1	0
Astaxanthin	50uM	1	-0.15
AZD-8835	10uM	3	0.08
AZD-8835	50uM	1	0
Bacitracin	2uM	1	0
Bacitracin	10uM	3	0
Bacitracin	100uM	1	-0.07
Bacitracin	250uM	1	-0.07
Baicalin	10uM	1	0
Baicalin	50uM	1	0
Beclometasone	10uM	1	0
Beclometasone	100uM	1	0
Beclometasone	400uM	1	0
Benazepril (hydrochloride)	1000uM	1	0.1
Benazepril (hydrochloride)	800uM	2	0.085
Benazepril (hydrochloride)	10uM	2	0
Benazepril (hydrochloride)	400uM	1	0
Benazepril (hydrochloride)	100uM	2	-0.045
Benazepril (hydrochloride)	50uM	1	-0.12
Berberine	10uM	2	0
Berberine	50uM	2	0
Bezafibrate	10uM	1	0
Bezafibrate	100uM	1	0
Bezafibrate	400uM	1	0
Bilirubin	10uM	1	0
Bilirubin	50uM	1	0
Bilirubin	100uM	1	0
Biotin	10uM	1	0
Biotin	50uM	1	0
Bupivacaine	10uM	1	0
Bupivacaine	50uM	1	0
Butylated hydroxytoluene	10uM	1	0
Butylated hydroxytoluene	50uM	1	0
Caffeine	5000uM	10	0.2
Caffeine	10000uM	1	0.13
Canagliflozin	5uM	2	0
Canagliflozin	0.05uM	1	0
Canagliflozin	0.5uM	1	0
Canagliflozin	6.25uM	1	0
Canagliflozin	50uM	2	-0.06
Canagliflozin	12.5uM	1	-0.07
Canagliflozin	200uM	2	-0.1
Canagliflozin	25uM	1	-0.1
Canagliflozin	400uM	1	-0.16
Canagliflozin	100uM	1	-0.18
Candesartan Cilexetil	10uM	1	0
Candesartan Cilexetil	50uM	1	0
Capsaicin	10uM	1	0
Capsaicin	50uM	1	0
Captopril	10000uM	1	0
Captopril	1000uM	1	0
Captopril	100uM	1	-0.08
Captopril	10uM	1	-0.09
Carprofen	10uM	1	0
Carprofen	50uM	1	0
CCCP	10uM	3	0
CCCP	0.01uM	1	0
CCCP	0.05uM	1	0
CCCP	0.1uM	1	0
CCCP	0.5uM	1	0
CCCP	1uM	1	0
CCCP	5uM	1	0
CCCP	50uM	1	0
Chenodeoxycholic Acid	10uM	1	0
Chenodeoxycholic Acid	50uM	1	0
CHIR-99021	10uM	1	0
CHIR-99021	200uM	1	0
CHIR-99021	50uM	1	0
Chloramphenicol	10uM	1	0
Chloramphenicol	1000uM	1	0
Chloramphenicol	100uM	1	-0.17
Chlorhexidine	10uM	1	-0.47
Chlorhexidine	50uM	1	-0.53
Chlorothiazide	10uM	1	0
Chlorothiazide	50uM	1	0
Chlorphenesin	10uM	1	0
Chlorphenesin	50uM	1	0
Cimetidine	10uM	1	0
Cimetidine	50uM	1	0
Cimicoxib	10uM	1	0
Cimicoxib	50uM	1	0
Cimicoxib	400uM	1	-0.5
Colchicine	50uM	2	0.05
Colchicine	10uM	1	0
Curcumin	10uM	2	0
Curcumin	50uM	2	-0.15
Cysteamine HCl	10uM	1	0
Cysteamine HCl	50uM	1	0
Daidzein	10uM	1	0
Daidzein	50uM	1	0
Dasatinib	10uM	1	0
Dasatinib	50uM	1	0
Decitabine	10uM	1	0
Decitabine	50uM	1	0
Dehydroepiandrosterone (DHEA)	10uM	1	0
Dehydroepiandrosterone (DHEA)	50uM	1	0
Dexamethasone	10uM	1	0
Dexamethasone	50uM	1	-0.62
Dichlorophen	10uM	2	0.115
Dichlorophen	50uM	1	-0.2
Dimenhydrinate	10uM	1	0
Dimenhydrinate	50uM	1	0
Dimethyl Fumarate	10uM	2	0.03
Dimethyl Fumarate	50uM	1	0
Dinitrophenol	10uM	2	0.045
Dinitrophenol	100uM	1	0
Dinitrophenol	1000uM	1	0
Diphenhydramine HCl	10uM	1	0
Diphenhydramine HCl	50uM	1	0
Docusate sodium	10uM	1	0
Docusate sodium	50uM	1	0
Docusate sodium	400uM	1	-0.84
Doxycycline	10uM	28	0.29
Doxycycline	5uM	1	0.18
Doxycycline	100uM	1	0.16
Doxycycline	50uM	2	0.15
Doxycycline	2uM	1	0
Doxycycline	1uM	1	0
Doxycycline	1000uM	1	-0.09
Eganelisib	10uM	3	0
Eganelisib	50uM	1	0
Empagliflozin (BI 10773)	10uM	1	0
Empagliflozin (BI 10773)	50uM	1	0
Enapril maleate	1000uM	2	0.08
Enapril maleate	10000uM	1	0
Enapril maleate	100uM	1	0
Enapril maleate	600uM	1	0
Enapril maleate	800uM	1	0
Enapril maleate	5000uM	1	0
Enapril maleate	10uM	1	-0.31
Enflicoxib	50uM	1	0
Enflicoxib	10uM	1	0
Eprobemide	10uM	1	0
Eprobemide	50uM	1	0
EPZ004777	10uM	1	0
EPZ004777	50uM	1	0
Estriol	10uM	2	0
Estriol	50uM	1	0
Estriol	100uM	1	0
Estriol	1000uM	1	0
Everolimus (RAD001)	10uM	2	0
Everolimus (RAD001)	50uM	2	0
Fasudil (HA-1077) HCl	10uM	1	0
Fasudil (HA-1077) HCl	50uM	1	0
Febantel	10uM	1	0
Febantel	50uM	1	0
Fenbendazole	10uM	2	0.565
Fenbendazole	50uM	1	0.42
Fisetin	350uM	1	0
Fisetin	10uM	1	0
Fisetin	50uM	1	-0.25
Flavone	10uM	1	0
Flavone	50uM	1	-0.15
Fluoxetine	50uM	1	0
Fluoxetine	10uM	1	-0.12
Fluoxetine	400uM	1	-0.59
Fucoidan	10mg/mL	1	0
Fucoidan	100mg/mL	1	0
Fucoidan	500mg/mL	1	0
Fucoxanthin	10uM	1	0
Fucoxanthin	50uM	1	0
Furosemide	10uM	1	0
Furosemide	50uM	1	0
Gambogic acid	10uM	1	0
Gambogic acid	50uM	1	0
Gambogic acid	200uM	1	0
Geldanamycin	50uM	1	0
Geldanamycin	10uM	1	0
Glycine	10uM	4	0
Glycine	50uM	1	0
Glycine	100uM	1	0
Glycine	1000uM	1	0
GSK1059615	10uM	1	0
GSK1059615	50uM	1	0
GSK2126458	10uM	3	0.68
GSK2126458	200uM	1	0.51
GSK2126458	50uM	1	0.4
Halofuginone	250uM	1	0
Halofuginone	10uM	2	-0.135
Halofuginone	1uM	1	-0.14
Halofuginone	100uM	1	-0.36
Homoharringtonine	10uM	1	-0.02
Homoharringtonine	50uM	1	-0.18
Hyaluronic acid	15ug/mL	1	0
Hyaluronic acid	3ug/mL	1	-0.03
Hydralazine HCl	10uM	1	0
Hydralazine HCl	50uM	1	0
Hydrocortisone	5uM	1	0
Hydrocortisone	50uM	1	0
Hyoscyamine	10uM	1	0
Hyoscyamine	50uM	1	0
Iadademstat dihydrochloride	50uM	1	0
Iadademstat dihydrochloride	10uM	1	0
Iadademstat dihydrochloride	400uM	1	0
Idelalisib	50uM	1	0
Idelalisib	10uM	1	-0.06
Inulin	3ug/mL	1	0
Inulin	15ug/mL	1	0
Iproniazid	10uM	1	0
Iproniazid	50uM	1	0
Irbesartan	10uM	1	0
Irbesartan	50uM	1	0
Isocarboxazid	10uM	1	0
Isocarboxazid	50uM	1	-0.08
Ivermectin	10uM	1	0
Ivermectin	50uM	1	-0.78
IWP-2	10uM	1	0
IWP-2	2uM	3	0
IWR-1	10uM	1	0
IWR-1	50uM	1	0
JNK-IN-8	10uM	1	0
JNK-IN-8	50uM	1	0
Ketoconazole	10uM	2	0.245
Ketoconazole	50uM	1	0
L-Citrulline	10uM	1	0
L-Citrulline	50uM	1	0
L-Theanine	10uM	1	0
L-Theanine	50uM	1	0
L-Thyroxine	10uM	1	0
L-Thyroxine	400uM	1	0
L-Thyroxine	100uM	1	-0.16
L-Tryptophan	10uM	1	0
L-Tryptophan	50uM	1	0
Lactulose	10uM	1	0
Lactulose	50uM	1	0
Levamisole	10uM	1	-0.26
Levamisole	50uM	1	-0.32
Levothyroxine sodium	200uM	1	0
Levothyroxine sodium	50uM	1	-0.1
Levothyroxine sodium	10uM	1	-0.22
Linoleic Acid	50uM	1	0
Linoleic Acid	10uM	1	-0.12
Linperlisib	10uM	1	0
Linperlisib	50uM	1	0
Lisinopril	10uM	2	0
Lisinopril	100uM	1	0
Lisinopril	1000uM	1	0
Lisinopril	50uM	1	0
Loperamide HCl	10uM	1	0
Loperamide HCl	50uM	1	0
Lotilaner	10uM	1	-0.19
Lotilaner	50uM	1	-0.36
Lufenuron	10uM	1	0
Lufenuron	50uM	1	0
Lutein	10uM	1	0
Lutein	50uM	1	0
LY-294002 HCl	10uM	3	0.22
LY-294002 HCl	25uM	1	0.22
LY-294002 HCl	50uM	48	0.18
Maropitant	10uM	2	0
Maropitant	50uM	2	-0.37
Mavacoxib	10uM	1	0
Mavacoxib	50uM	1	0
Meclizine dihydrochloride	10uM	1	0
Meclizine dihydrochloride	1uM	1	0
Meclizine dihydrochloride	100uM	1	0
Medetomidine	10uM	1	0
Medetomidine	50uM	1	-0.16
Melatonin	0.5uM	1	0
Melatonin	5uM	3	0
Melatonin	50uM	3	0
Melatonin	1uM	1	0
Melatonin	2.5uM	1	0
Melatonin	10uM	2	0
Melatonin	25uM	1	0
Melatonin	100uM	2	0
Melatonin	1000uM	1	-0.17
Metergoline	10uM	1	0
Metergoline	50uM	1	-0.17
Metformin	100000uM	1	0.41
Metformin	50mM	1	0.26
Metformin	50000uM	3	0.25
Metformin	10000uM	1	0.21
Metformin	10uM	1	0.04
Metformin	50uM	1	0
Methimazole	10uM	1	0
Methimazole	50uM	1	0
Methionine	50uM	1	0
Methionine	10uM	1	-0.17
Methotrexate	10uM	1	0
Methotrexate	100uM	1	0
Methotrexate	1000uM	1	-0.2
Methylprednisolone acetate	10uM	1	0
Methylprednisolone acetate	50uM	1	0
Metoclopramide	10uM	1	0
Metoclopramide	50uM	1	0
Mianserin HCl	10uM	1	-0.07
Mianserin HCl	100uM	1	-0.11
Mianserin HCl	500uM	1	-0.19
Miconazole	10uM	2	0.23
Miconazole	50uM	1	0
Mifepristone	10uM	2	0.05
Mifepristone	50uM	1	0
Milbemycin oxime	50uM	1	-0.38
Milbemycin oxime	200uM	1	-0.66
Milbemycin oxime	10uM	1	-0.82
Minocycline	25uM	3	0
Minocycline	50uM	1	0
Minocycline	10uM	1	-0.2
MLN2238	10uM	1	-0.45
MLN2238	50uM	1	-0.49
Moclobemide	50uM	1	0
Moclobemide	10uM	1	0
Montelukast Sodium	10uM	1	0
Montelukast Sodium	50uM	1	0
Moxidectin	50uM	1	0
Moxidectin	10uM	1	-0.6
MSDC 0160	10uM	1	0
MSDC 0160	50uM	1	0
MSDC 0160	200uM	1	0
Mycophenolic acid	10uM	1	0
Mycophenolic acid	50uM	1	0
N-acetyl-D-Glucosamine	10uM	1	0
N-acetyl-D-Glucosamine	50uM	1	0
NAD+	10uM	1	0
NAD+	50uM	1	0
Naltrexone HCl	10uM	1	0
Naltrexone HCl	50uM	1	0
NDGA	100uM	3	0.21
NDGA	5uM	1	0
NDGA	10uM	1	0
NDGA	50uM	1	0
NDGA	1000uM	1	-0.64
Nebivolol	10uM	1	0
Nebivolol	50uM	1	0
Nemiralisib	50uM	1	0
Nemiralisib	10uM	1	-0.32
Niacin	10uM	1	0
Niacin	100uM	1	0
Niacin	400uM	1	0
Nicotinamide mononucleotide	10uM	1	0
Nicotinamide mononucleotide	100uM	1	0
Nicotinamide mononucleotide	1000uM	1	0
Nitenpyram	50uM	1	0
Nitenpyram	10uM	1	0
Nitroflurbiprofen	10uM	2	0
Nitroflurbiprofen	50uM	1	0
Obeticholic acid	5uM	1	0
Obeticholic acid	50uM	1	0
Oclacitinib	10uM	1	0
Oclacitinib	50uM	1	0
Oclacitinib	200uM	1	0
Oleuropein	10uM	1	0
Oleuropein	50uM	3	0
Osthole	50uM	2	0.035
Osthole	10uM	1	0
Oxantel pamoate	50uM	1	0
Oxantel pamoate	10uM	1	-0.11
Oxantel pamoate	400uM	1	-0.35
Oxfendazole	10uM	1	-0.27
Oxfendazole	50uM	1	-0.54
PD98059	10uM	1	0
PD98059	50uM	1	0
Pectin	10mg/mL	1	0
Pectin	50mg/mL	1	0
Pectin	200mg/mL	1	0
Phenylbutazone	10uM	2	0
Phenylbutazone	50uM	1	0
Phenylbutazone	100uM	1	0
Phenylbutazone	1000uM	1	0
Phenytoin	10uM	1	0
Phenytoin	50uM	1	0
Phloroglucinol	10uM	1	0
Phloroglucinol	50uM	1	0
Phloroglucinol	500uM	1	0
PI-103	10uM	1	-0.27
PI-103	50uM	1	-0.36
Pictilisib	50uM	1	0
Pictilisib	10uM	1	-0.17
Pioglitazone hydrochloride	1000uM	1	0.2
Pioglitazone hydrochloride	100uM	2	0.09
Pioglitazone hydrochloride	10uM	3	0
Piperazine citrate	50uM	1	0
Piperazine citrate	500uM	1	0
Piperazine citrate	10uM	1	0
Pirlindole	10uM	3	0
Pirlindole	50uM	1	0
Potassium bromide	10uM	1	0
Potassium bromide	50uM	1	0
Potassium bromide	500uM	1	0
Prednisolone	50uM	2	0.02
Prednisolone	10uM	2	0
Prednisone	50uM	2	0.04
Prednisone	10uM	1	0
Prifinium bromide	10uM	1	0
Prifinium bromide	50uM	1	0
Prifinium bromide	400uM	1	0
Promethazine HCl	10uM	1	0
Promethazine HCl	50uM	1	-0.19
Propentofylline	10uM	1	0
Propentofylline	50uM	1	0
Propentofylline	500uM	1	0
Propofol	10uM	1	0
Propofol	50uM	1	0
Propyl Gallate	10uM	1	0
Propyl Gallate	50uM	1	-0.25
Pterostilbene	10uM	1	0.13
Pterostilbene	5uM	1	0
Pterostilbene	50uM	2	-0.085
Pterostilbene	500uM	1	-0.83
Pulrodemstat benzenesulfonate	10uM	1	0
Pulrodemstat benzenesulfonate	50uM	1	0
Pulrodemstat benzenesulfonate	400uM	1	0
Pyrantel Pamoate	10uM	1	-0.1
Pyrantel Pamoate	50uM	1	-0.19
Quercetin	10uM	3	0
Quercetin	50uM	2	0
Ramipril	10uM	3	0
Ramipril	50uM	1	0
Rapamycin	1uM	1	0
Rapamycin	10uM	3	0
Rapamycin	100uM	4	0
Rapamycin	0.05uM	1	0
Rapamycin	0.5uM	1	0
Rapamycin	5uM	1	0
Rapamycin	6.25uM	1	0
Rapamycin	12.5uM	1	0
Rapamycin	25uM	1	0
Rapamycin	50uM	1	0
Rapamycin	400uM	1	0
Rapamycin	200uM	3	-0.21
Rasagiline	10uM	2	0
Rasagiline	100uM	1	0
Rasagiline	1000uM	1	0
Rasagiline	50uM	1	-0.14
Repsox	100uM	1	0.14
Repsox	200uM	1	0
Repsox	10uM	1	0
Repsox	50uM	2	0
Reserpine	10uM	1	0
Reserpine	100uM	1	0
Reserpine	250uM	1	-0.16
Resveratrol	1000uM	5	0.22
Resveratrol	100uM	1	0
Resveratrol	10uM	2	0
Resveratrol	50uM	1	0
Rifampicin	1uM	1	0
Rifampicin	10uM	13	0
Rifampicin	125uM	1	0
Rifampicin	50uM	2	-0.05
Rosmarinic Acid	10uM	2	0.08
Rosmarinic Acid	100uM	1	0
Rosmarinic Acid	1000uM	1	0
Rosuvastatin	10uM	1	0
Rosuvastatin	50uM	1	0
Safinamide	100uM	3	0.14
Safinamide	10uM	2	0
Safinamide	600uM	2	-0.01
SAG	10uM	1	0
SAG	50uM	1	0
Samotolisib	10uM	1	0
Samotolisib	50uM	1	0
Scopolamine butylbromide	10uM	1	0
Scopolamine butylbromide	50uM	1	0
Selegiline	0.1uM	1	0
Selegiline	1uM	2	0
Selegiline	10uM	1	0
Selegiline	0.01uM	1	0
Selegiline	5uM	1	0
Selegiline	50uM	1	-0.16
Selegiline	1000uM	1	-0.2
Selegiline	500uM	1	-0.21
Selegiline	100uM	1	-0.21
Seletalisib	10uM	1	0
Seletalisib	50uM	1	0
Serabelisib	10uM	1	0
Serabelisib	50uM	1	0
SGC-CBP30	10uM	1	0
SGC-CBP30	50uM	1	0
SGC0946	10uM	1	0
SGC0946	50uM	1	0
Sildenafil	10uM	1	0
Sildenafil	50uM	1	0
Sildenafil	200uM	1	0
Simvastatin	5uM	1	0.25
Simvastatin	10uM	14	0.245
Simvastatin	1uM	1	0.16
Simvastatin	2uM	1	0
Simvastatin	100uM	1	0
Simvastatin	500uM	1	-0.32
Sodium 4-Phenylbutyrate	10uM	2	0
Sodium 4-Phenylbutyrate	1000uM	1	0
Sodium 4-Phenylbutyrate	100uM	2	0
Sodium 4-Phenylbutyrate	500uM	2	0
Sodium 4-Phenylbutyrate	50uM	1	0
Sodium 4-Phenylbutyrate	5000uM	1	0
Sodium butyrate	10uM	1	0
Sodium butyrate	50uM	1	0
Sodium Hydrogen Sulfide	10uM	1	0
Sodium Hydrogen Sulfide	50uM	1	0
Sodium Hydrogen Sulfide	100uM	1	0
Sodium Thiosulfate	10uM	1	0
Sodium Thiosulfate	100uM	1	0
Sodium Thiosulfate	1000uM	1	0
Sonolisib	10uM	1	0
Sonolisib	50uM	1	0
Spermidine	200uM	1	0
Spermidine	10uM	1	0
Spermidine	100uM	1	0
Spermidine	1000uM	1	0
Spinosad	2uM	1	0
Spinosad	10uM	1	-0.57
Spinosad	50uM	1	-0.77
Spironolactone	10uM	1	0
Spironolactone	50uM	1	0
SRT 1720	50uM	1	0.17
SRT 1720	100uM	1	0
SRT 1720	400uM	1	0
SRT 2104	10uM	1	0
SRT 2104	50uM	1	0
SRT 2104	2uM	1	-0.16
Sulfabrom	10uM	3	0
Sulfabrom	50uM	1	0
Sulfadimethoxine	10uM	1	0
Sulfadimethoxine	50uM	1	0
Sulfamerazine	10uM	3	0
Sulfamerazine	50uM	1	0
Sulfamethoxazole	10uM	1	0
Sulfamethoxazole	100uM	1	0
Sulfamethoxazole	1000uM	1	0
Sulfapyridine	10uM	1	0
Sulfapyridine	50uM	1	0
Tadalafil	100uM	3	0.26
Tadalafil	10uM	2	0.1
Tadalafil	400uM	1	-0.19
Tanespimycin	10uM	1	0
Tanespimycin	100uM	1	0
Taurine	10uM	1	0
Taurine	100uM	1	0
Taurine	1000uM	1	0
Tenalisib	10uM	1	0
Tenalisib	50uM	1	0
Tepoxalin	10uM	1	0
Tepoxalin	50uM	1	0
TG100-115	10uM	1	0
TG100-115	50uM	1	-0.05
Theophylline	10uM	1	0
Theophylline	50uM	1	0
Thioflavin T	10uM	1	0
Thioflavin T	100uM	1	-0.79
Thioflavin T	500uM	1	-0.84
Thioridazine HCl	88uM	2	0
Thioridazine HCl	0.5uM	1	0
Thioridazine HCl	1uM	1	0
Thioridazine HCl	5uM	1	0
Thioridazine HCl	10uM	1	0
Thioridazine HCl	50uM	1	0
Thioridazine HCl	100uM	1	0
Thioridazine HCl	500uM	1	-0.1
Thymidine	10uM	1	0
Thymidine	50uM	1	-0.17
Thymoquinone	10uM	2	0.045
Thymoquinone	500uM	1	0
Thymoquinone	50uM	1	0
Tolfenamic Acid	10uM	1	0
Tolfenamic Acid	50uM	1	-0.13
Torsemide	50uM	1	0
Torsemide	10uM	1	0
TPPU	10uM	1	0
TPPU	50uM	1	0
TPPU	400uM	1	0
Trametinib	0.001uM	1	0
Trametinib	10uM	3	0
Trametinib	0.01uM	1	0
Trametinib	75uM	2	0
Trametinib	125uM	2	0
Trametinib	0.1uM	2	-0.19
Trametinib	1uM	1	-0.19
Trametinib	0.5uM	1	-0.21
Trametinib	5uM	1	-0.33
Trametinib	50uM	1	-0.35
Trametinib	100uM	1	-0.36
Trandolapril	10uM	1	0
Trandolapril	50uM	1	0
Trichostatin A	10uM	1	0
Trichostatin A	50uM	1	-0.22
Trolox	10uM	1	0
Trolox	50uM	1	0
Tyrphostin AG-1478	50uM	3	0.17
U0126-EtOH	10uM	1	0
U0126-EtOH	50uM	1	0
Umbralisib	10uM	1	0
Umbralisib	50uM	1	0
UNC0224	10uM	1	0
UNC0224	50uM	1	0
UNC0379	10uM	1	0
UNC0379	50uM	1	0
Urolithin A	50uM	1	0
Urolithin A	10uM	1	0
Urolithin A	100uM	1	0
Urolithin A	1000uM	1	0
Valproic acid	10uM	1	0
Valproic acid	50uM	1	0
Valproic acid	500uM	1	-0.05
Valsartan	10uM	1	0
Valsartan	50uM	1	0
Vanillin	10uM	1	0
Vanillin	50uM	1	0
Verteporfin	10uM	2	0.11
Verteporfin	50uM	1	0
Vorinostat	5uM	1	0
Vorinostat	50uM	1	0
Wortmannin	1uM	2	0
Wortmannin	10uM	2	0
Wortmannin	100uM	1	0
Wortmannin	1000uM	1	0
Xanthine	10uM	1	0
Xanthine	50uM	1	-0.14
Y-27632	10uM	1	0
Y-27632	50uM	1	0
Zuranolone	10uM	1	0
Zuranolone	50uM	1	0
Zuranolone	400uM	1	-0.24

## Sheet: Figure1_Live
Drug	Conc.	Solvent Conc.	Start Date	Temperature (ºC)	Genotype	OP50 Diet	Drug AdministrationStage	NControl	NTreated	MedianControl	MedianTreated	MedianIncrease	90%MaxControl	90%MaxTreated	90%MaxIncrease	Pvalue
Aspirin	500uM	0.1% DMSO	2023-01-26	20	N2	Live	L4	110	47	14.2	14.4	0.01	16.8	17.8	0.06	0.927909
Aspirin	1000uM	0.5% DMSO	2023-08-03	20	N2	Live	L4	43	28	14.8	19.2	0.3	30.9	29.7	-0.04	0.328474
Aspirin	50uM	0.5% DMSO	2024-01-19	20	N2	Live	L4	164	72	15.5	14.6	-0.06	20.7	19.7	-0.05	0.11379
Aspirin	10uM	0.1% DMSO	2024-01-19	20	N2	Live	L4	149	49	14	13.6	-0.03	18.2	18.3	0.01	0.626003
Caffeine	5000uM	H2O	2022-12-16	20	N2	Live	L4	56	55	15	18.6	0.24	18.3	26.2	0.43	1.97821e-09
Caffeine	5000uM	0.2% DMSO	2023-02-09	20	N2	Live	L4	108	57	15.2	20.6	0.36	18.3	25.6	0.4	1.94969e-20
Caffeine	5000uM	H2O	2023-08-17	20	N2	Live	L4	35	36	15.5	17.3	0.12	23.5	21.4	-0.09	0.853577
Caffeine	5000uM	0.2% DMSO	2023-11-30	20	N2	Live	L4	104	42	14.8	17	0.15	19.7	25	0.27	0.000195399
Caffeine	5000uM	H2O	2024-02-08	20	N2	Live	L4	291	40	14.9	16.7	0.12	19.6	20.3	0.04	0.0256269
Captopril	1000uM	H2O	2023-08-31	20	N2	Live	L4	41	39	15.3	15.9	0.04	20.5	21.7	0.06	0.309178
Captopril	100uM	H2O	2023-08-31	20	N2	Live	L4	41	46	15.3	16	0.05	20.5	21.2	0.03	0.493232
Captopril	10000uM	H2O	2023-10-19	20	N2	Live	L4	69	26	15.1	22.3	0.48	18.9	27.6	0.46	2.20567e-13
Captopril	2500uM	H2O	2023-10-19	20	N2	Live	L4	69	52	15.1	15.1	0	18.9	19.2	0.02	0.913617
Captopril	5000uM	H2O	2023-10-19	20	N2	Live	L4	69	60	15.1	15.1	0	18.9	19	0.01	0.979651
Captopril	10000uM	H2O	2023-11-16	20	N2	Live	L4	56	38	14.9	20.3	0.36	18.3	25.3	0.38	2.07236e-14
CCCP	10uM	0.2% DMSO	2023-02-09	20	N2	Live	L4	61	58	14.6	18.9	0.29	19	31.3	0.65	1.53376e-11
CCCP	10uM	0.2% DMSO	2024-02-02	20	N2	Live	L4	104	43	15.1	16.1	0.07	19.4	21.3	0.1	0.0295866
Doxycycline	10uM	0.1% DMSO	2023-10-20	20	N2	Live	L4	103	62	14.9	18.7	0.26	19.2	22	0.15	4.95614e-10
Doxycycline	10uM	0.1% DMSO	2023-10-26	20	N2	Live	L4	103	38	15.3	17.6	0.15	19	20.8	0.09	2.01974e-05
Doxycycline	10uM	0.1% DMSO	2023-10-27	20	N2	Live	L4	71	72	15.2	17.9	0.18	19.6	21.4	0.09	4.66673e-05
Doxycycline	10uM	0.1% DMSO	2023-11-09	20	N2	Live	L4	194	56	14.8	17.5	0.18	17.8	20.6	0.16	9.20405e-12
Doxycycline	10uM	0.1% DMSO	2023-11-10	20	N2	Live	L4	150	44	14.3	16.4	0.15	18.2	19.7	0.08	4.41847e-05
Doxycycline	10uM	0.1% DMSO	2023-11-16	20	N2	Live	L4	113	40	15.4	16.7	0.08	18.8	21	0.12	0.00553804
Doxycycline	10uM	0.1% DMSO	2023-11-30	20	N2	Live	L4	169	67	14.7	17.8	0.21	18.7	20.7	0.11	2.39026e-08
Doxycycline	10uM	0.2% DMSO	2023-11-30	20	N2	Live	L4	104	60	14.8	17.6	0.19	19.7	21.7	0.1	1.12942e-06
Doxycycline	10uM	0.1% DMSO	2023-12-07	20	N2	Live	L4	281	58	16.5	19	0.15	21.2	23.5	0.11	0.000130746
Doxycycline	10uM	0.1% DMSO	2023-12-08	20	N2	Live	L4	85	43	15.4	17.8	0.16	20.4	21.4	0.05	0.00217372
Doxycycline	10uM	0.1% DMSO	2023-12-14	20	N2	Live	L4	280	60	14.6	18.3	0.25	19.4	22	0.13	5.81468e-10
Doxycycline	10uM	0.4% DMSO	2023-12-15	20	N2	Live	L4	185	39	15.4	21	0.36	21	24	0.14	1.77252e-11
Doxycycline	10uM	0.2% DMSO	2023-12-21	20	N2	Live	L4	266	31	14.7	17.8	0.21	19.2	23	0.2	1.80945e-07
Doxycycline	10uM	0.1% DMSO	2024-01-18	20	N2	Live	L4	296	42	15.1	19	0.26	20.1	21	0.04	2.71698e-08
Doxycycline	10uM	0.1% DMSO	2024-01-19	20	N2	Live	L4	149	44	14	21	0.5	18.2	24.3	0.34	1.1889e-22
Doxycycline	10uM	0.5% DMSO	2024-01-25	20	N2	Live	L4	254	36	15.5	20.7	0.34	19.8	24.6	0.24	1.39118e-15
Doxycycline	10uM	0.2% DMSO	2024-02-02	20	N2	Live	L4	259	46	15	18.1	0.21	19.2	22.2	0.16	3.72907e-08
Doxycycline	2uM	0.2% DMSO	2024-02-02	20	N2	Live	L4	259	53	15	15.2	0.01	19.2	18.8	-0.02	0.746234
Doxycycline	5uM	0.2% DMSO	2024-02-02	20	N2	Live	L4	259	54	15	16.8	0.12	19.2	19.5	0.02	0.00309793
Doxycycline	10uM	0.1% DMSO	2024-02-09	20	N2	Live	L4	226	53	14.7	19.6	0.33	19.3	23.5	0.22	6.9021e-17
Doxycycline	10uM	0.1% DMSO	2024-02-22	20	N2	Live	L4	302	57	14.9	18.1	0.21	19.6	21.8	0.11	8.192e-08
Doxycycline	50uM	0.1% DMSO	2024-02-23	20	N2	Live	L4	60	48	14	27.3	0.95	18.2	30.5	0.68	1.1641e-22
Doxycycline	10uM	0.2% DMSO	2024-03-01	20	N2	Live	L4	288	53	15	18.1	0.21	19.8	21.8	0.1	2.58724e-06
Glycine	500uM	0.1% DMSO	2023-01-26	20	N2	Live	L4	110	53	14.2	13.8	-0.03	16.8	17.3	0.03	0.72977
GSK2126458	50uM	0.5% DMSO	2023-11-09	20	N2	Live	L4	216	65	15.1	20.3	0.34	19.2	26.5	0.38	3.9493e-17
GSK2126458	10uM	0.1% DMSO	2023-11-09	20	N2	Live	L4	194	46	14.8	20.1	0.36	17.8	24.6	0.38	9.32882e-19
GSK2126458	10uM	0.1% DMSO	2024-01-18	20	N2	Live	L4	296	43	15.1	19.6	0.3	20.1	24.3	0.21	1.14258e-11
GSK2126458	10uM	0.1% DMSO	2024-02-23	20	N2	Live	L4	60	63	14	17.1	0.22	18.2	22.3	0.23	5.36165e-05
GSK2126458	200uM	0.1% DMSO	2024-02-23	20	N2	Live	L4	60	35	14	14.7	0.05	18.2	19.4	0.07	0.237158
LY-294002 HCl	50uM	0.2% DMSO	2023-02-09	20	N2	Live	L4	58	46	15.8	19.1	0.21	20.8	29	0.39	7.3605e-06
LY-294002 HCl	50uM	0.5% DMSO	2023-08-31	20	N2	Live	L4	46	34	16.6	19.4	0.17	21.8	26.7	0.22	0.00041211
LY-294002 HCl	50uM	0.2% DMSO	2023-08-17	20	N2	Live	L4	60	52	16	18.9	0.18	20.7	23.5	0.14	5.23275e-05
LY-294002 HCl	50uM	0.5% DMSO	2023-10-20	20	N2	Live	L4	119	50	15.6	18.7	0.2	19.7	22	0.12	2.08468e-06
LY-294002 HCl	50uM	0.5% DMSO	2023-10-26	20	N2	Live	L4	140	51	16.4	18.9	0.15	20.2	23.4	0.16	4.3848e-07
LY-294002 HCl	50uM	0.5% DMSO	2023-10-27	20	N2	Live	L4	64	60	16.3	18.5	0.13	19.6	21.7	0.11	3.85832e-06
LY-294002 HCl	50uM	0.5% DMSO	2023-11-09	20	N2	Live	L4	216	82	15.1	19.2	0.27	19.2	22.4	0.17	1.26608e-16
LY-294002 HCl	50uM	0.5% DMSO	2023-11-10	20	N2	Live	L4	125	46	15.1	19.6	0.3	19.9	22.9	0.15	3.9357e-11
LY-294002 HCl	50uM	0.5% DMSO	2023-11-16	20	N2	Live	L4	128	61	16.3	19.8	0.21	20	24.2	0.21	1.38284e-11
LY-294002 HCl	50uM	0.5% DMSO	2023-11-17	20	N2	Live	L4	76	50	15.6	19.3	0.24	19.9	23	0.16	5.75341e-06
LY-294002 HCl	50uM	0.5% DMSO	2023-11-23	20	N2	Live	L4	44	42	17.6	19.7	0.12	22.4	24.5	0.09	0.00637087
LY-294002 HCl	10uM	0.1% DMSO	2023-11-24	20	N2	Live	L4	99	43	15.2	18.1	0.19	20	22.4	0.12	0.000178223
LY-294002 HCl	50uM	0.5% DMSO	2023-11-30	20	N2	Live	L4	159	47	16.2	20.9	0.29	19.6			1.14977e-17
LY-294002 HCl	50uM	0.2% DMSO	2023-11-30	20	N2	Live	L4	104	50	14.8	15.8	0.07	19.7	19.8	0.01	0.347246
LY-294002 HCl	50uM	0.2% DMSO	2023-12-01	20	N2	Live	L4	54	65	13.3	18.5	0.39	16.4	23.1	0.41	4.10497e-15
LY-294002 HCl	50uM	0.5% DMSO	2023-12-07	20	N2	Live	L4	201	41	17.5	19.2	0.1	21.8	22	0.01	0.00860387
LY-294002 HCl	50uM	0.5% DMSO	2023-12-08	20	N2	Live	L4	93	34	16.7	18.7	0.12	21.5	22.3	0.04	0.0306575
LY-294002 HCl	50uM	0.5% DMSO	2023-12-14	20	N2	Live	L4	216	45	16.8	18.3	0.09	22.2	23.2	0.05	0.038332
LY-294002 HCl	50uM	0.4% DMSO	2023-12-15	20	N2	Live	L4	185	34	15.4	19	0.23	21	23.1	0.1	0.000259832
LY-294002 HCl	50uM	0.2% DMSO	2023-12-21	20	N2	Live	L4	266	34	14.7	18.3	0.24	19.2	22.9	0.19	1.01746e-07
LY-294002 HCl	50uM	0.2% DMSO	2024-01-11	20	N2	Live	L4	263	18	15.9	18.9	0.19	20.9	21.4	0.02	0.0309055
LY-294002 HCl	50uM	0.5% DMSO	2024-01-19	20	N2	Live	L4	164	38	15.5	18.5	0.19	20.7	21.8	0.05	0.000593999
LY-294002 HCl	50uM	0.5% DMSO	2024-01-25	20	N2	Live	L4	254	107	15.5	19.2	0.24	19.8	22.5	0.14	1.89734e-18
LY-294002 HCl	50uM	0.5% DMSO	2024-01-26	20	N2	Live	L4	104	58	15.3	19	0.24	19.7	21.9	0.11	1.16264e-08
LY-294002 HCl	50uM	0.2% DMSO	2024-02-01	20	N2	Live	L4	208	60	14.6	16.2	0.11	18.8	20.8	0.11	0.00108214
LY-294002 HCl	10uM	0.2% DMSO	2024-02-02	20	N2	Live	L4	259	54	15	14.5	-0.03	19.2	18.9	-0.02	0.356004
LY-294002 HCl	25uM	0.2% DMSO	2024-02-02	20	N2	Live	L4	259	69	15	15.1	0.01	19.2	19.1	-0.01	0.550438
LY-294002 HCl	50uM	0.2% DMSO	2024-02-02	20	N2	Live	L4	259	48	15	17.5	0.17	19.2	21.7	0.13	3.75638e-07
LY-294002 HCl	50uM	0.5% DMSO	2024-02-09	20	N2	Live	L4	198	36	14.6	18.5	0.27	19.2	22.2	0.16	4.95532e-07
LY-294002 HCl	50uM	0.5% DMSO	2024-02-22	20	N2	Live	L4	231	56	15.3	23	0.5	20.1	27.6	0.37	2.34361e-25
LY-294002 HCl	50uM	0.2% DMSO	2024-03-08	20	N2	Live	L4	444	46	15.8	18.2	0.15	21.6	22.4	0.04	0.00254474
LY-294002 HCl	50uM	0.2% DMSO	2024-03-15	20	N2	Live	L4	442	42	15.4	17.2	0.12	21.3	22	0.03	0.0362048
LY-294002 HCl	50uM	0.2% DMSO	2023-03-09	20	N2	Live	L4	65	51	15.9	18.9	0.19	20	23.5	0.17	1.78703e-06
Metformin	3250uM	H2O	2022-12-16	20	N2	Live	L4	56	43	15	15	0	18.3	17.7	-0.03	0.82155
Metformin	50000uM	H2O	2023-02-02	20	N2	Live	L4	79	56	14.4	20.1	0.4	18.7	29.3	0.57	9.83838e-16
Metformin	50000uM	0.2% DMSO	2024-02-02	20	N2	Live	L4	104	39	15.1	17.1	0.13	19.4	22	0.13	0.00033678
Minocycline	100uM	0.2% DMSO	2023-01-12	20	N2	Live	L4	80	75	15.1	19.5	0.29	19.9	23.7	0.19	4.4704e-09
Minocycline	100uM	H2O	2023-02-02	20	N2	Live	L4	58	43	15	18.3	0.22	16.9	22.9	0.36	1.7157e-13
Minocycline	200uM	H2O	2023-02-02	20	N2	Live	L4	58	59	15	17.1	0.14	16.9	21	0.24	4.2093e-07
Minocycline	25uM	H2O	2023-02-02	20	N2	Live	L4	58	48	15	22.1	0.47	16.9	26.9	0.59	1.38795e-22
Minocycline	400uM	H2O	2023-02-02	20	N2	Live	L4	58	46	15	17.1	0.14	16.9	21.9	0.3	3.85378e-06
Minocycline	50uM	H2O	2023-02-02	20	N2	Live	L4	58	42	15	21.3	0.42	16.9	25.9	0.53	1.01522e-16
Minocycline	100uM	0.2% DMSO	2023-02-09	20	N2	Live	L4	108	62	15.2	19.7	0.3	18.3	24.2	0.32	5.12173e-14
NDGA	100uM	0.1% DMSO	2023-01-26	20	N2	Live	L4	110	53	14.2	13.8	-0.03	16.8	16.8	0	0.4932
Rapamycin	100uM	0.2% DMSO	2022-11-03	20	N2	Live	L4	74	102	16.4	16.8	0.02	22.5	26.5	0.18	0.00316857
Rapamycin	100uM	0.1% DMSO	2022-11-18	20	N2	Live	L4	151	142	13.5	14.6	0.08	16.9	20.1	0.19	0.000131387
Rapamycin	100uM	0.2% DMSO	2023-08-31	20	N2	Live	L4	82	101	15.3	15.5	0.01	20.8	20.7	0	0.970879
Rapamycin	10uM	0.2% DMSO	2023-08-31	20	N2	Live	L4	82	84	15.3	15.8	0.03	20.8	22.5	0.08	0.0493195
Rapamycin	200uM	0.2% DMSO	2023-08-31	20	N2	Live	L4	82	73	15.3	13.9	-0.09	20.8	20.7	0	0.306016
Rapamycin	100uM	0.2% DMSO	2023-10-05	20	N2	Live	L4	254	81	14.7	14.4	-0.02	18.4	19.2	0.04	0.721653
Rapamycin	10uM	0.2% DMSO	2023-10-05	20	N2	Live	L4	254	81	14.7	14.9	0.01	18.4	17.7	-0.04	0.819267
Rapamycin	200uM	0.2% DMSO	2023-10-05	20	N2	Live	L4	254	109	14.7	13.9	-0.05	18.4	17.4	-0.05	0.00182199
Rapamycin	100uM	0.2% DMSO	2023-10-19	20	N2	Live	L4	202	29	14.4	13.3	-0.08	17.9	18	0.01	0.0970812
Rapamycin	10uM	0.2% DMSO	2023-10-19	20	N2	Live	L4	202	48	14.4	14.2	-0.01	17.9	16.9	-0.06	0.109665
Rapamycin	1uM	0.2% DMSO	2023-10-19	20	N2	Live	L4	202	43	14.4	14.7	0.02	17.9	17.4	-0.03	0.486997
Resveratrol	100uM	0.2% DMSO	2023-01-12	20	N2	Live	L4	80	79	15.1	15.7	0.04	19.9	18.8	-0.06	0.650786
Resveratrol	1000uM	0.5% DMSO	2023-08-03	20	N2	Live	L4	43	34	14.8	24	0.62	30.9	31.1	0.01	0.0228551
Resveratrol	1000uM	0.5% DMSO	2023-08-31	20	N2	Live	L4	73	33	16.6	27.7	0.67	22	33	0.5	5.03822e-14
Resveratrol	1000uM	0.5% DMSO	2023-10-19	20	N2	Live	L4	69	60	14.4	26.7	0.85	18.7	33.5	0.79	7.26669e-28
Resveratrol	2000uM	0.5% DMSO	2023-10-19	20	N2	Live	L4	69	49	14.4	24.6	0.71	18.7	32	0.71	3.98591e-18
Resveratrol	500uM	0.5% DMSO	2023-10-19	20	N2	Live	L4	69	35	14.4	25.2	0.75	18.7	31.5	0.68	1.50746e-18
Resveratrol	800uM	0.2% DMSO	2023-11-30	20	N2	Live	L4	104	45	14.8	19.9	0.34	19.7	24.7	0.25	5.04093e-08
Resveratrol	1000uM	0.4% DMSO	2023-12-15	20	N2	Live	L4	185	39	15.4	26.3	0.71	21	32.1	0.53	5.22262e-24
Rifampicin	50uM	0.2% DMSO	2022-12-16	20	N2	Live	L4	83	78	16.1	23.2	0.44	19.6	28.5	0.45	6.48786e-26
Rifampicin	50uM	0.2% DMSO	2023-01-12	20	N2	Live	L4	93	92	15.3	24.4	0.59	19.1	28.5	0.49	2.23789e-37
Rifampicin	50uM	0.2% DMSO	2023-01-26	20	N2	Live	L4	141	162	14.9	26.1	0.75	18	32	0.78	5.03605e-56
Rifampicin	100uM	0.2% DMSO	2023-01-26	20	N2	Live	L4	62	42	14.8	26.6	0.8	24.3			2.06974e-08
Rifampicin	12.5uM	0.2% DMSO	2023-01-26	20	N2	Live	L4	62	52	14.8	25	0.69	24.3			2.18067e-07
Rifampicin	25uM	0.2% DMSO	2023-01-26	20	N2	Live	L4	62	35	14.8	26.1	0.76	24.3	34.3	0.41	1.15869e-05
Rifampicin	50uM	0.2% DMSO	2023-01-26	20	N2	Live	L4	62	42	14.8	26.5	0.79	24.3	32.6	0.34	6.67521e-06
Rifampicin	50uM	0.2% DMSO	2023-02-09	20	N2	Live	L4	108	58	15.2	25	0.64	18.3	30.7	0.68	1.04944e-30
Rifampicin	133uM	0.2% DMSO	2023-02-09	20	N2	Live	L4	66	44	16.6	26.8	0.61	29.3			1.01882e-07
Rifampicin	50uM	0.2% DMSO	2023-02-23	20	N2	Live	L4	126	91	14.8	27.4	0.85	21			3.47739e-28
Rifampicin	50uM	0.2% DMSO	2023-02-23	20	N2	Live	L4	78	63	15.3	26.8	0.75				2.68379e-10
Rifampicin	50uM	0.5% DMSO	2023-08-31	20	N2	Live	L4	73	49	16.6	19.3	0.16	22	30	0.36	0.00627671
Simvastatin	50uM	0.1% DMSO	2023-01-26	20	N2	Live	L4	110	47	14.2	13.2	-0.07	16.8	16.3	-0.03	0.109547
Simvastatin	10uM	0.1% DMSO	2023-07-13	20	N2	Live	L4	35	41	14.9	14.6	-0.02	21.2	32	0.51	0.305552
Simvastatin	10uM	0.2% DMSO	2024-02-02	20	N2	Live	L4	259	54	15	14.7	-0.02	19.2	19.5	0.02	0.663924
Simvastatin	2uM	0.2% DMSO	2024-02-02	20	N2	Live	L4	259	76	15	15.6	0.04	19.2	20.3	0.06	0.17303
Simvastatin	5uM	0.2% DMSO	2024-02-02	20	N2	Live	L4	259	57	15	14.1	-0.06	19.2	18.2	-0.05	0.0195358
Urolithin A	50uM	0.5% DMSO	2023-07-27	20	N2	Live	L4	34	37	17.7	27.9	0.58	26	33.6	0.29	6.94729e-08
Urolithin A	50uM	0.5% DMSO	2023-08-31	20	N2	Live	L4	73	52	16.6	22.4	0.35	22	30.7	0.4	2.93714e-08

## Sheet: Figure2_UV
Drug	Conc.	Solvent Conc.	Start Date	Temperature (ºC)	Genotype	OP50 Diet	Drug AdministrationStage	NControl	NTreated	MedianControl	MedianTreated	MedianIncrease	90%MaxControl	90%MaxTreated	90%MaxIncrease	Pvalue
Aspirin	1000uM	0.2% DMSO	2023-04-06	20	N2	UV	L4	39	51	17.6	23.9	0.36	27.5	31.2	0.13	0.00181767
Aspirin	100uM	0.2% DMSO	2023-04-06	20	N2	UV	L4	32	41	15.7	23.4	0.49	27.8	37	0.33	0.0587019
Aspirin	10uM	0.2% DMSO	2023-04-06	20	N2	UV	L4	32	51	15.7	15.9	0.01	27.8	35	0.26	0.988324
Aspirin	1000uM	0.5% DMSO	2023-06-04	20	N2	UV	L4	195	33	25.9	28.7	0.11	36.6	36.1	-0.01	0.380689
Aspirin	1000uM	0.5% DMSO	2023-08-03	20	N2	UV	L4	36	35	24	21.2	-0.12	30.4	30.4	0	0.255648
Aspirin	50uM	0.5% DMSO	2024-01-19	20	N2	UV	L4	125	30	25.4	23.2	-0.09	32	31	-0.03	0.484368
Aspirin	10uM	0.1% DMSO	2024-01-19	20	N2	UV	L4	120	31	20.6	21.3	0.03	28.3	26.3	-0.07	0.390674
Caffeine	5000uM	0.2% DMSO	2023-02-23	20	N2	UV	L4	52	44	21	28	0.33	29.7	32.1	0.08	2.64333e-06
Caffeine	5000uM	0.25% DMSO	2023-05-04	20	N2	UV	L4	228	53	23	27.6	0.2	30.3	30.8	0.02	2.8176e-05
Caffeine	10000uM	H2O	2023-05-04	20	N2	UV	L4	48	51	20.7	23.3	0.13	25.8	28.3	0.1	6.36985e-05
Caffeine	5000uM	H2O	2023-05-04	20	N2	UV	L4	48	57	20.7	23.7	0.14	25.8	27.4	0.06	0.000107214
Caffeine	5000uM	0.2% DMSO	2023-05-11	20	N2	UV	L4	54	51	21.9	26.2	0.2	33.7			0.0174937
Caffeine	5000uM	H2O	2023-08-10	20	N2	UV	L4	31	44	18.4	24.2	0.32	28	29.5	0.05	0.00103758
Caffeine	5000uM	H2O	2023-08-17	20	N2	UV	L4	46	36	21	25	0.19	25.3	30.7	0.21	1.017e-05
Caffeine	5000uM	H2O	2023-08-31	20	N2	UV	L4	23	42	20	25.7	0.28	27.8	31.5	0.13	0.000334355
Caffeine	5000uM	H2O	2024-02-08	20	N2	UV	L4	242	42	21.4	25.8	0.21	27.7	31.4	0.13	1.07049e-06
Captopril	1000uM	H2O	2023-06-04	20	N2	UV	L4	44	43	23.2	19.9	-0.14		31.3		0.176927
Captopril	100uM	H2O	2023-06-04	20	N2	UV	L4	44	46	23.2	21.3	-0.08		27.8		0.00556992
Captopril	10uM	H2O	2023-06-04	20	N2	UV	L4	44	74	23.2	21	-0.09		30.6		0.00529636
Captopril	10000uM	H2O	2023-11-16	20	N2	UV	L4	37	18	19.9	23	0.16	27.7	31.3	0.13	0.129711
CCCP	10uM	0.2% DMSO	2023-02-23	20	N2	UV	L4	52	46	21	17.8	-0.15	29.7	30.2	0.02	0.787899
CCCP	0.01uM	0.1% DMSO	2023-03-30	20	N2	UV	L4	38	47	16.6	16	-0.04	26.8	27.2	0.01	0.557038
CCCP	0.05uM	0.1% DMSO	2023-03-30	20	N2	UV	L4	38	26	16.6	18.4	0.11	26.8	26	-0.03	0.963015
CCCP	0.1uM	0.1% DMSO	2023-03-30	20	N2	UV	L4	38	36	16.6	16.7	0.01	26.8	27.5	0.03	0.641959
CCCP	0.5uM	0.1% DMSO	2023-03-30	20	N2	UV	L4	38	39	16.6	15.9	-0.04	26.8	22.7	-0.15	0.407673
CCCP	10uM	0.1% DMSO	2023-03-30	20	N2	UV	L4	38	37	16.6	16	-0.04	26.8	20	-0.25	0.21316
CCCP	1uM	0.1% DMSO	2023-03-30	20	N2	UV	L4	38	34	16.6	16.2	-0.02	26.8	25.7	-0.04	0.438797
CCCP	5uM	0.1% DMSO	2023-03-30	20	N2	UV	L4	38	31	16.6	16.2	-0.02	26.8	26.8	0	0.978496
CCCP	50uM	0.5% DMSO	2023-06-11	20	N2	UV	L4	167	4	26.1	23	-0.12	36	27.4	-0.24	0.327235
CCCP	10uM	0.5% DMSO	2023-07-20	20	N2	UV	L4	107	18	22.8	21.5	-0.06	30	28.2	-0.06	0.068989
Doxycycline	1000uM	0.5% DMSO	2023-05-28	20	N2	UV	L4	307	21	24.4	22.2	-0.09	33	27.9	-0.15	0.0283223
Doxycycline	100uM	0.5% DMSO	2023-05-28	20	N2	UV	L4	307	37	24.4	28.3	0.16	33	34.3	0.04	0.0209315
Doxycycline	10uM	0.5% DMSO	2023-05-28	20	N2	UV	L4	307	21	24.4	31.5	0.29	33	35.8	0.08	0.000520607
Doxycycline	10uM	0.5% DMSO	2023-07-27	20	N2	UV	L4	170	37	24	32.4	0.35	30.5	42.4	0.39	7.44975e-12
Doxycycline	50uM	0.5% DMSO	2023-07-27	20	N2	UV	L4	170	24	24	31.3	0.3	30.5	38.6	0.27	6.23534e-06
Doxycycline	10uM	0.5% DMSO	2023-08-17	20	N2	UV	L4	220	31	23.3	28.8	0.24	29.3	34.9	0.19	2.69958e-07
Doxycycline	1uM	0.5% DMSO	2023-08-17	20	N2	UV	L4	220	53	23.3	22.8	-0.02	29.3	29.8	0.02	0.993872
Doxycycline	10uM	0.5% DMSO	2023-10-12	20	N2	UV	L4	178	33	23.2	30.2	0.3	32.9	36.1	0.1	0.00208483
Doxycycline	10uM	0.1% DMSO	2023-10-20	20	N2	UV	L4	82	33	19.8	25.6	0.29	27	33	0.22	1.74576e-05
Doxycycline	10uM	0.1% DMSO	2023-10-26	20	N2	UV	L4	91	21	20.8	26.8	0.29	28.8	35	0.22	0.000567238
Doxycycline	10uM	0.1% DMSO	2023-10-27	20	N2	UV	L4	47	19	22.2	25.1	0.13	28.9			0.00570699
Doxycycline	10uM	0.1% DMSO	2023-11-09	20	N2	UV	L4	151	28	21	28.5	0.36	28.6	39.3	0.37	7.47582e-09
Doxycycline	10uM	0.1% DMSO	2023-11-10	20	N2	UV	L4	122	20	22.5	30	0.33	28.5	36	0.26	2.05213e-09
Doxycycline	10uM	0.1% DMSO	2023-11-16	20	N2	UV	L4	65	29	21.7	28.6	0.32	29.2	33.5	0.15	5.59154e-06
Doxycycline	10uM	0.1% DMSO	2023-11-30	20	N2	UV	L4	106	25	18.7	27.7	0.48	28.7	33.1	0.15	8.65936e-07
Doxycycline	10uM	0.1% DMSO	2023-12-07	20	N2	UV	L4	162	9	22.3	26.5	0.19	29	29.3	0.01	0.126427
Doxycycline	10uM	0.1% DMSO	2023-12-08	20	N2	UV	L4	99	36	17.6	27.9	0.59	27.5	33.7	0.23	2.01555e-09
Doxycycline	10uM	0.1% DMSO	2023-12-14	20	N2	UV	L4	142	15	21.5	22.7	0.06	27.6	31.5	0.14	0.0240782
Doxycycline	10uM	0.4% DMSO	2023-12-15	20	N2	UV	L4	163	27	22.5	27.8	0.24	28.8	37.2	0.29	8.24618e-07
Doxycycline	10uM	0.2% DMSO	2023-12-21	20	N2	UV	L4	205	19	21.9	25.3	0.16	28.8	30.3	0.05	0.135741
Doxycycline	10uM	0.2% DMSO	2024-01-18	20	N2	UV	L4	90	31	21.2	26.5	0.25	29.2	34.3	0.17	6.23072e-05
Doxycycline	10uM	0.1% DMSO	2024-01-18	20	N2	UV	L4	211	22	21.7	28	0.29	29.7	34.2	0.15	0.00444534
Doxycycline	10uM	0.1% DMSO	2024-01-19	20	N2	UV	L4	120	16	20.6	29	0.41	28.3	32.4	0.14	0.000170677
Doxycycline	10uM	0.1% DMSO	2024-01-25	20	N2	UV	L4	233	16	18.8	28.5	0.52	27.8	31.4	0.13	3.35167e-05
Doxycycline	10uM	0.2% DMSO	2024-02-02	20	N2	UV	L4	148	22	20.4	25.5	0.25	27.5	30.1	0.09	0.00093121
Doxycycline	2uM	0.2% DMSO	2024-02-02	20	N2	UV	L4	148	33	20.4	22.5	0.1	27.5	26.9	-0.02	0.740479
Doxycycline	5uM	0.2% DMSO	2024-02-02	20	N2	UV	L4	148	26	20.4	24	0.18	27.5	28.9	0.05	0.00524766
Doxycycline	10uM	0.1% DMSO	2024-02-09	20	N2	UV	L4	125	44	19.1	35.6	0.86	28.3			1.47139e-20
Doxycycline	10uM	0.1% DMSO	2024-02-22	20	N2	UV	L4	161	14	19.8	27	0.36	28.4	35.9	0.26	0.000141331
Doxycycline	10uM	0.1% DMSO	2024-02-23	20	N2	UV	L4	142	22	23.8	25.5	0.07	30.6	32.3	0.06	0.0723218
Doxycycline	50uM	0.1% DMSO	2024-02-23	20	N2	UV	L4	41	22	22.2	27	0.22	32.2	36.4	0.13	0.0783152
Doxycycline	10uM	0.1% DMSO	2024-03-01	20	N2	UV	L4	102	22	24.6	23.3	-0.05	32.2	32.2	0	0.9867
Doxycycline	10uM	0.2% DMSO	2024-03-08	20	N2	UV	L4	217	22	22.6	31	0.37	30.1			2.53287e-09
Doxycycline	10uM	0.2% DMSO	2024-03-15	20	N2	UV	L4	266	28	22.3	30.3	0.36	30.4	36.4	0.2	1.00665e-08
Glycine	10uM	H2O	2023-04-06	20	N2	UV	L4	110	46	19	23.4	0.23	29.3	29.3	0	0.241328
Glycine	1000uM	H2O	2023-04-06	20	N2	UV	L4	102	43	17.8	19.7	0.11	33	28.8	-0.13	0.632936
Glycine	100uM	H2O	2023-04-06	20	N2	UV	L4	102	43	17.8	19	0.07	33	34	0.03	0.543425
Glycine	10uM	0.1% DMSO	2023-06-04	20	N2	UV	L4	76	32	22.8	25	0.1	30.3	33.4	0.1	0.053609
Glycine	10uM	H2O	2023-08-03	20	N2	UV	L4	101	45	17.3	15.8	-0.09	30.3	27.7	-0.09	0.5205
Glycine	50uM	H2O	2023-08-03	20	N2	UV	L4	101	24	17.3	19.2	0.11	30.3	27.5	-0.09	0.977197
GSK2126458	50uM	0.5% DMSO	2023-11-09	20	N2	UV	L4	132	77	23	32.3	0.4	30	50	0.67	1.54125e-19
GSK2126458	10uM	0.1% DMSO	2023-11-09	20	N2	UV	L4	151	51	21	30.6	0.46	28.6	48.9	0.71	2.66379e-16
GSK2126458	10uM	0.1% DMSO	2024-01-18	20	N2	UV	L4	211	41	21.7	39.7	0.83	29.7	51	0.72	1.4715e-20
GSK2126458	10uM	0.1% DMSO	2024-02-23	20	N2	UV	L4	41	35	22.2	37.3	0.68	32.2	51	0.58	1.09566e-08
GSK2126458	200uM	0.1% DMSO	2024-02-23	20	N2	UV	L4	41	25	22.2	33.5	0.51	32.2	51	0.58	1.56209e-06
LY-294002 HCl	10uM	0.5% DMSO	2023-07-27	20	N2	UV	L4	173	32	24.1	26.2	0.09	30.8	31.4	0.02	0.256173
LY-294002 HCl	50uM	0.5% DMSO	2023-07-27	20	N2	UV	L4	173	30	24.1	28.2	0.17	30.8	31.5	0.02	0.119595
LY-294002 HCl	50uM	0.5% DMSO	2023-08-17	20	N2	UV	L4	220	29	23.3	28.2	0.21	29.3	34.3	0.17	3.92404e-05
LY-294002 HCl	50uM	0.5% DMSO	2023-08-31	20	N2	UV	L4	20	24	20.7	25.5	0.23	30	31.7	0.06	0.240406
LY-294002 HCl	50uM	0.2% DMSO	2023-03-09	20	N2	UV	L4	50	51	20.1	28.3	0.41	30	33.4	0.11	1.37647e-05
LY-294002 HCl	50uM	0.25% DMSO	2023-05-04	20	N2	UV	L4	228	49	23	27.3	0.19	30.3	33	0.09	6.50102e-05
LY-294002 HCl	50uM	0.2% DMSO	2023-05-11	20	N2	UV	L4	54	50	21.9	29	0.32	33.7			0.000383803
LY-294002 HCl	50uM	0.5% DMSO	2023-07-09	20	N2	UV	L4	34	44	20.5	26.1	0.27	31			0.000776258
LY-294002 HCl	50uM	0.5% DMSO	2023-07-20	20	N2	UV	L4	34	31	24.5	27.6	0.13	29.9	35	0.17	0.0138724
LY-294002 HCl	50uM	0.2% DMSO	2023-08-03	20	N2	UV	L4	30	32	21	29.2	0.39	31	34.9	0.13	0.00108377
LY-294002 HCl	50uM	0.5% DMSO	2023-08-10	20	N2	UV	L4	33	36	24	25.7	0.07	31	31	0	0.514754
LY-294002 HCl	50uM	0.25% DMSO	2023-08-10	20	N2	UV	L4	41	67	21.6	26.7	0.24	29.3	31.2	0.06	1.88992e-05
LY-294002 HCl	50uM	0.5% DMSO	2023-08-17	20	N2	UV	L4	39	47	21.8	26.6	0.22	28	34.4	0.23	3.41954e-05
LY-294002 HCl	50uM	0.2% DMSO	2023-08-17	20	N2	UV	L4	67	30	20.5	28	0.37	27.8	32	0.15	2.49152e-06
LY-294002 HCl	50uM	0.2% DMSO	2023-08-17	20	N2	UV	L4	42	24	20.5	25.4	0.24	27.1	31.1	0.15	0.000226858
LY-294002 HCl	50uM	0.5% DMSO	2023-08-24	20	N2	UV	L4	37	40	22.8	27.1	0.19	31.6	34.3	0.09	0.0120651
LY-294002 HCl	50uM	0.5% DMSO	2023-10-12	20	N2	UV	L4	178	78	23.2	29.8	0.28	32.9	42	0.28	4.16746e-10
LY-294002 HCl	50uM	0.5% DMSO	2023-10-20	20	N2	UV	L4	70	38	20.8	26	0.25	28.5	31.9	0.12	0.000774934
LY-294002 HCl	50uM	0.5% DMSO	2023-10-26	20	N2	UV	L4	69	23	24.1	27.8	0.15	31.8	35.5	0.12	0.00202288
LY-294002 HCl	50uM	0.5% DMSO	2023-10-27	20	N2	UV	L4	51	38	23.4	27.4	0.17	28.8	33.5	0.16	0.000761596
LY-294002 HCl	50uM	0.5% DMSO	2023-11-09	20	N2	UV	L4	132	48	23	25.2	0.1	30	30	0	0.197767
LY-294002 HCl	50uM	0.5% DMSO	2023-11-10	20	N2	UV	L4	114	43	24.3	27.6	0.14	30.2	33.2	0.1	0.00014739
LY-294002 HCl	50uM	0.5% DMSO	2023-11-16	20	N2	UV	L4	60	36	25.3	25.8	0.02	31.5	31.4	0	0.451795
LY-294002 HCl	50uM	0.5% DMSO	2023-11-17	20	N2	UV	L4	100	33	23.2	27.6	0.19	28.9			1.32899e-06
LY-294002 HCl	50uM	0.5% DMSO	2023-11-24	20	N2	UV	L4	94	36	24.9	25.7	0.03	30.2	31.5	0.04	0.21152
LY-294002 HCl	10uM	0.1% DMSO	2023-11-24	20	N2	UV	L4	107	29	24.1	29.3	0.22	30.5	37	0.21	8.57085e-05
LY-294002 HCl	50uM	0.5% DMSO	2023-11-30	20	N2	UV	L4	128	44	22.7	26.8	0.18	29.5	35	0.19	0.000299745
LY-294002 HCl	50uM	0.2% DMSO	2023-12-01	20	N2	UV	L4	48	28	24.2	28.8	0.19	31.6	33.3	0.05	0.00601669
LY-294002 HCl	50uM	0.5% DMSO	2023-12-07	20	N2	UV	L4	174	54	24.3	24.6	0.01	30.6	30.5	0	0.580558
LY-294002 HCl	50uM	0.5% DMSO	2023-12-08	20	N2	UV	L4	72	29	21.9	25.4	0.16	30.4	32.1	0.06	0.0427034
LY-294002 HCl	50uM	0.5% DMSO	2023-12-14	20	N2	UV	L4	138	36	23	24.1	0.05	29.8	31.2	0.05	0.102534
LY-294002 HCl	50uM	0.4% DMSO	2023-12-15	20	N2	UV	L4	163	30	22.5	25.7	0.14	28.8	31	0.08	0.00719581
LY-294002 HCl	50uM	0.2% DMSO	2023-12-21	20	N2	UV	L4	205	26	21.9	27.3	0.25	28.8	34.1	0.18	5.96283e-05
LY-294002 HCl	50uM	0.2% DMSO	2024-01-18	20	N2	UV	L4	90	41	21.2	27.3	0.29	29.2	32.6	0.12	3.15684e-06
LY-294002 HCl	50uM	0.5% DMSO	2024-01-19	20	N2	UV	L4	125	41	25.4	24.4	-0.04	32	29.4	-0.08	0.205783
LY-294002 HCl	50uM	0.1% DMSO	2024-01-25	20	N2	UV	L4	233	82	18.8	27	0.44	27.8	33.1	0.19	5.2899e-17
LY-294002 HCl	50uM	0.5% DMSO	2024-01-25	20	N2	UV	L4	152	53	24	25.5	0.06	31.7	32.3	0.02	0.23268
LY-294002 HCl	50uM	0.2% DMSO	2024-02-01	20	N2	UV	L4	141	30	21.4	25.3	0.18	28.7	31	0.08	0.037346
LY-294002 HCl	10uM	0.2% DMSO	2024-02-02	20	N2	UV	L4	148	38	20.4	25.7	0.26	27.5	30.8	0.12	9.7058e-05
LY-294002 HCl	25uM	0.2% DMSO	2024-02-02	20	N2	UV	L4	148	46	20.4	24.8	0.22	27.5	29.8	0.08	7.557e-05
LY-294002 HCl	50uM	0.2% DMSO	2024-02-02	20	N2	UV	L4	148	37	20.4	25.9	0.27	27.5	30.6	0.11	1.19813e-06
LY-294002 HCl	50uM	0.5% DMSO	2024-02-09	20	N2	UV	L4	112	44	23.2	26.1	0.13	29	31.3	0.08	0.017867
LY-294002 HCl	50uM	0.1% DMSO	2024-02-09	20	N2	UV	L4	116	29	20.6	27.6	0.34	28.5	33.4	0.17	2.13439e-05
LY-294002 HCl	50uM	0.5% DMSO	2024-02-22	20	N2	UV	L4	140	31	23.9	25.5	0.07	31.2	35.7	0.14	0.0803933
LY-294002 HCl	50uM	0.1% DMSO	2024-02-23	20	N2	UV	L4	142	33	23.8	27.5	0.16	30.6	33.8	0.1	0.000923424
LY-294002 HCl	50uM	0.1% DMSO	2024-03-01	20	N2	UV	L4	102	68	24.6	27.6	0.12	32.2	33.1	0.03	0.00535681
LY-294002 HCl	50uM	0.2% DMSO	2024-03-08	20	N2	UV	L4	217	37	22.6	26.6	0.18	30.1	33.1	0.1	0.000333249
LY-294002 HCl	50uM	0.2% DMSO	2024-03-15	20	N2	UV	L4	266	39	22.3	28.2	0.26	30.4	35	0.15	3.6481e-08
Metformin	50000uM	0.2% DMSO	2023-02-23	20	N2	UV	L4	52	44	21	26.3	0.25	29.7	35.2	0.19	0.00035414
Metformin	50000uM	0.25% DMSO	2023-05-04	20	N2	UV	L4	228	35	23	27.4	0.19	30.3	31.9	0.05	0.00124707
Metformin	100000uM	H2O	2023-05-04	20	N2	UV	L4	48	39	20.7	29.1	0.41	25.8	36.1	0.4	4.48618e-11
Metformin	50000uM	H2O	2023-05-04	20	N2	UV	L4	48	32	20.7	27	0.3	25.8	33.2	0.29	9.99823e-07
Metformin	50uM	0.5% DMSO	2023-06-11	20	N2	UV	L4	167	35	26.1	24.4	-0.07	36	33.8	-0.06	0.194238
Metformin	10uM	0.5% DMSO	2023-07-20	20	N2	UV	L4	107	25	22.8	23.6	0.04	30	35.5	0.18	0.0465396
Metformin	10000uM	H2O	2023-08-31	20	N2	UV	L4	23	27	20	24.2	0.21	27.8	31.2	0.12	0.0123423
Metformin	50000uM	0.25% DMSO	2024-02-16	20	N2	UV	L4	47	33	22.5	28.4	0.26	31.8	33.8	0.06	0.00976371
Minocycline	10uM	0.5% DMSO	2023-10-12	20	N2	UV	L4	178	43	23.2	18.6	-0.2	32.9	27.3	-0.17	0.000110302
Minocycline	50uM	0.5% DMSO	2023-10-12	20	N2	UV	L4	178	29	23.2	26.3	0.13	32.9	29.5	-0.1	0.972791
Minocycline	25uM	0.2% DMSO	2023-02-23	20	N2	UV	L4	52	45	21	24.2	0.15	29.7	28.7	-0.03	0.516401
Minocycline	25uM	0.1% DMSO	2023-06-04	20	N2	UV	L4	73	30	21.2	19.2	-0.09	35.7	23.5	-0.34	0.00110756
NDGA	100uM	0.125% DMSO	2023-04-06	20	N2	UV	L4	42	59	17.8	25.1	0.41	29.1	29.3	0.01	0.0360662
NDGA	100uM	0.1% DMSO	2023-06-04	20	N2	UV	L4	73	30	21.2	23.8	0.12	35.7	29	-0.19	0.846395
NDGA	50uM	0.5% DMSO	2023-07-13	20	N2	UV	L4	164	40	21.7	25	0.15	32.4	31.8	-0.02	0.246074
NDGA	5uM	0.5% DMSO	2023-07-13	20	N2	UV	L4	164	22	21.7	25.8	0.19	32.4	31.9	-0.02	0.337332
NDGA	100uM	0.1% DMSO	2024-02-09	20	N2	UV	L4	116	34	20.6	24.9	0.21	28.5	29.8	0.05	0.0475706
Rapamycin	100uM	0.4% DMSO	2023-03-09	20	N2	UV	L4	61	45	25.2	23.3	-0.08	33	29.1	-0.12	0.146634
Rapamycin	12.5uM	0.4% DMSO	2023-03-09	20	N2	UV	L4	61	43	25.2	22.7	-0.1	33	32.3	-0.02	0.463141
Rapamycin	200uM	0.4% DMSO	2023-03-09	20	N2	UV	L4	61	34	25.2	24	-0.05	33	29.8	-0.1	0.153534
Rapamycin	25uM	0.4% DMSO	2023-03-09	20	N2	UV	L4	61	35	25.2	25.6	0.02	33	31.5	-0.05	0.983076
Rapamycin	400uM	0.4% DMSO	2023-03-09	20	N2	UV	L4	61	47	25.2	24.2	-0.04	33	29.8	-0.1	0.167746
Rapamycin	50uM	0.4% DMSO	2023-03-09	20	N2	UV	L4	61	45	25.2	24.9	-0.01	33	30.9	-0.06	0.638904
Rapamycin	6.25uM	0.4% DMSO	2023-03-09	20	N2	UV	L4	61	57	25.2	27.8	0.1	33	32	-0.03	0.31935
Rapamycin	5uM	0.1% DMSO	2023-04-20	20	N2	UV	L4	103	64	20.1	21	0.04	29.7	29.5	-0.01	0.739573
Rapamycin	100uM	0.2% DMSO	2023-08-31	20	N2	UV	L4	53	66	20.7	20	-0.03	27.6	28.9	0.05	0.892501
Rapamycin	10uM	0.2% DMSO	2023-08-31	20	N2	UV	L4	53	43	20.7	24.8	0.2	27.6	30.9	0.12	0.0156989
Rapamycin	200uM	0.2% DMSO	2023-08-31	20	N2	UV	L4	53	77	20.7	16.4	-0.21	27.6	25.9	-0.06	0.00562516
Rapamycin	100uM	0.2% DMSO	2023-10-05	20	N2	UV	L4	181	31	21.2	20.1	-0.05	30	28	-0.07	0.115879
Rapamycin	10uM	0.2% DMSO	2023-10-05	20	N2	UV	L4	181	36	21.2	21	-0.01	30	29	-0.03	0.502997
Rapamycin	200uM	0.2% DMSO	2023-10-05	20	N2	UV	L4	181	53	21.2	14.5	-0.32	30	23.4	-0.22	6.02249e-11
Rapamycin	100uM	0.2% DMSO	2023-10-19	20	N2	UV	L4	178	35	23.3	25.8	0.11	30.2	31	0.03	0.110915
Rapamycin	10uM	0.2% DMSO	2023-10-19	20	N2	UV	L4	178	46	23.3	24.6	0.06	30.2	29.6	-0.02	0.836729
Rapamycin	1uM	0.2% DMSO	2023-10-19	20	N2	UV	L4	178	49	23.3	22.5	-0.03	30.2	30	-0.01	0.66487
Resveratrol	1000uM	0.5% DMSO	2023-04-06	20	N2	UV	L4	45	34	24.7	29.6	0.2	29.9	39.5	0.32	3.82715e-05
Resveratrol	100uM	0.5% DMSO	2023-04-06	20	N2	UV	L4	45	46	24.7	25	0.01	29.9	27.9	-0.07	0.78639
Resveratrol	1000uM	0.5% DMSO	2023-06-04	20	N2	UV	L4	195	29	25.9	31.7	0.22	36.6	40.1	0.1	0.0130918
Resveratrol	50uM	0.5% DMSO	2023-06-11	20	N2	UV	L4	167	40	26.1	26.2	0	36	33.2	-0.08	0.211913
Resveratrol	10uM	0.5% DMSO	2023-07-20	20	N2	UV	L4	107	31	22.8	23.7	0.04	30	30	0	0.777464
Resveratrol	1000uM	0.5% DMSO	2023-08-03	20	N2	UV	L4	36	32	24	29.6	0.23	30.4	36.3	0.19	0.00145968
Resveratrol	1000uM	0.4% DMSO	2023-12-15	20	N2	UV	L4	163	26	22.5	24	0.07	28.8	33.6	0.17	0.00822606
Rifampicin	10uM	0.5% DMSO	2023-04-13	20	N2	UV	L4	347	44	22	27.1	0.23				0.152729
Rifampicin	125uM	0.5% DMSO	2023-04-13	20	N2	UV	L4	347	32	22	20.2	-0.08				0.349257
Rifampicin	50uM	0.5% DMSO	2023-04-13	20	N2	UV	L4	347	40	22	20.7	-0.06				0.779096
Rifampicin	10uM	0.1% DMSO	2023-06-04	20	N2	UV	L4	76	39	22.8	27.8	0.22	30.3	34.1	0.13	0.000169739
Rifampicin	50uM	0.5% DMSO	2023-06-11	20	N2	UV	L4	167	37	26.1	23.4	-0.1	36	32.2	-0.11	0.00899002
Rifampicin	10uM	0.5% DMSO	2023-07-09	20	N2	UV	L4	34	35	20.5	24.1	0.18	31	35.5	0.15	0.124051
Rifampicin	10uM	0.5% DMSO	2023-07-20	20	N2	UV	L4	34	30	24.5	21.8	-0.11	29.9	29	-0.03	0.10835
Rifampicin	10uM	0.5% DMSO	2023-07-20	20	N2	UV	L4	107	18	22.8	18	-0.21	30	28.4	-0.05	0.0431618
Rifampicin	10uM	0.5% DMSO	2023-07-27	20	N2	UV	L4	173	43	24.1	20.9	-0.13	30.8	27.4	-0.11	0.0028165
Rifampicin	1uM	0.5% DMSO	2023-07-27	20	N2	UV	L4	173	44	24.1	22.3	-0.07	30.8	29.7	-0.04	0.11561
Rifampicin	10uM	0.5% DMSO	2023-08-10	20	N2	UV	L4	33	42	24	23	-0.04	31	30.3	-0.02	0.253273
Rifampicin	10uM	0.5% DMSO	2023-08-17	20	N2	UV	L4	39	39	21.8	20.4	-0.06	28	25	-0.11	0.361061
Rifampicin	10uM	0.2% DMSO	2023-08-17	20	N2	UV	L4	67	47	20.5	21.6	0.05	27.8	27.3	-0.02	0.533143
Rifampicin	10uM	0.5% DMSO	2023-08-24	20	N2	UV	L4	37	22	22.8	21.7	-0.05	31.6	29.8	-0.06	0.145377
Simvastatin	10uM	0.5% DMSO	2023-04-06	20	N2	UV	L4	49	46	23.4	29.5	0.26	29.8	37.2	0.25	3.82209e-06
Simvastatin	10uM	0.1% DMSO	2023-06-04	20	N2	UV	L4	76	30	22.8	30.5	0.34	30.3	38	0.25	7.00643e-08
Simvastatin	10uM	0.5% DMSO	2023-07-09	20	N2	UV	L4	34	32	20.5	29	0.41	31			0.00288126
Simvastatin	10uM	0.1% DMSO	2023-07-13	20	N2	UV	L4	30	21	17.7	29.7	0.68	35	37	0.06	0.00131771
Simvastatin	10uM	0.5% DMSO	2023-07-20	20	N2	UV	L4	34	35	24.5	27.5	0.12	29.9	36	0.2	0.0171215
Simvastatin	10uM	0.5% DMSO	2023-08-10	20	N2	UV	L4	33	29	24	26.9	0.12	31	32	0.03	0.151542
Simvastatin	10uM	0.1% DMSO	2023-08-10	20	N2	UV	L4	43	68	20.8	21	0.01	27.8	29.3	0.05	0.956148
Simvastatin	1uM	0.1% DMSO	2023-08-10	20	N2	UV	L4	43	29	20.8	24.2	0.16	27.8	31.3	0.13	0.0397148
Simvastatin	10uM	0.5% DMSO	2023-08-24	20	N2	UV	L4	37	22	22.8	28.1	0.23	31.6	36.6	0.16	0.00982767
Simvastatin	10uM	0.2% DMSO	2023-11-30	20	N2	UV	L4	73	37	24.4	28.9	0.18	29.9	35.6	0.19	4.98202e-05
Simvastatin	10uM	0.2% DMSO	2024-02-02	20	N2	UV	L4	148	29	20.4	29.5	0.45	27.5	39.7	0.44	1.49539e-09
Simvastatin	2uM	0.2% DMSO	2024-02-02	20	N2	UV	L4	148	34	20.4	22	0.08	27.5	28.9	0.05	0.132035
Simvastatin	5uM	0.2% DMSO	2024-02-02	20	N2	UV	L4	148	47	20.4	25.4	0.25	27.5	31.4	0.14	2.79878e-05
Urolithin A	100uM	0.5% DMSO	2023-05-28	20	N2	UV	L4	307	45	24.4	24.2	-0.01	33	30.9	-0.06	0.244609
Urolithin A	10uM	0.5% DMSO	2023-05-28	20	N2	UV	L4	307	46	24.4	21.3	-0.13	33	31.1	-0.06	0.0961966
Urolithin A	1000uM	0.5% DMSO	2023-05-28	20	N2	UV	L4	302	38	27.7	27.8	0		38.1		0.394616
Urolithin A	50uM	0.5% DMSO	2023-07-27	20	N2	UV	L4	32	33	25	25.5	0.02	31.3	31.3	0	0.73162

## Sheet: Figure3_Combos
Drug [Drug 1 + Drug 2]	Conc. [Drug 1 + Drug 2]	Solvent Conc.	Start Date	Temperature (ºC)	Genotype	OP50 Diet	Drug Administration Stage	NControl	NTreated	MedianControl	MedianTreated	MedianIncrease	90%MaxControl	90%MaxTreated	90%MaxIncrease	Pvalue
Rifampicin + Minocycline	50uM + 100uM	0.2% DMSO	2023-02-09	20	N2	Live	L4	108	47	15.2	19.5	0.28	18.3	25.3	0.38	1.60618e-11
Rifampicin + Caffeine	50uM + 5000uM	0.2% DMSO	2023-02-09	20	N2	Live	L4	108	51	15.2	29.2	0.92	18.3	32	0.75	4.2353e-31
Rifampicin	50uM	0.2% DMSO	2023-02-09	20	N2	Live	L4	108	58	15.2	25	0.64	18.3	30.7	0.68	1.04944e-30
Minocycline + Caffeine	100uM + 5000uM	0.2% DMSO	2023-02-09	20	N2	Live	L4	108	57	15.2	22.1	0.45	18.3	26.3	0.44	3.48141e-26
Minocycline	100uM	0.2% DMSO	2023-02-09	20	N2	Live	L4	108	62	15.2	19.7	0.3	18.3	24.2	0.32	5.12173e-14
Caffeine	5000uM	0.2% DMSO	2023-02-09	20	N2	Live	L4	108	57	15.2	20.6	0.36	18.3	25.6	0.4	1.94969e-20
Metformin	50000uM	0.25% DMSO	2023-05-04	20	N2	UV	L4	228	35	23	27.4	0.19	30.3	31.9	0.05	0.00124707
LY-294002 HCl + Metformin	50uM + 50000uM	0.25% DMSO	2023-05-04	20	N2	UV	L4	228	56	23	26.3	0.14	30.3	35.7	0.18	1.14702e-06
LY-294002 HCl + Caffeine	50uM + 5000uM	0.25% DMSO	2023-05-04	20	N2	UV	L4	228	50	23	27.7	0.2	30.3	31	0.02	0.000198
LY-294002 HCl	50uM	0.25% DMSO	2023-05-04	20	N2	UV	L4	228	49	23	27.3	0.19	30.3	33	0.09	6.50102e-05
Caffeine	5000uM	0.25% DMSO	2023-05-04	20	N2	UV	L4	228	53	23	27.6	0.2	30.3	30.8	0.02	2.8176e-05
Metformin	50000uM	H2O	2023-05-04	20	N2	UV	L4	48	32	20.7	27	0.3	25.8	33.2	0.29	9.99823e-07
Caffeine + Metformin	5000uM + 50000uM	H2O	2023-05-04	20	N2	UV	L4	48	52	20.7	28.8	0.39	25.8	35	0.36	1.18604e-17
Caffeine	5000uM	H2O	2023-05-04	20	N2	UV	L4	48	57	20.7	23.7	0.14	25.8	27.4	0.06	0.000107214
Resveratrol	1000uM	0.4% DMSO	2023-12-15	20	N2	Live	L4	185	39	15.4	26.3	0.71	21	32.1	0.53	5.22262e-24
LY-294002 HCl	50uM	0.4% DMSO	2023-12-15	20	N2	Live	L4	185	34	15.4	19	0.23	21	23.1	0.1	0.000259832
LY-294002 HCl + Resveratrol	50uM + 1000uM	0.4% DMSO	2023-12-15	20	N2	Live	L4	185	30	15.4	20.8	0.35	21	26.1	0.24	1.84308e-07
Doxycycline	10uM	0.4% DMSO	2023-12-15	20	N2	Live	L4	185	39	15.4	21	0.36	21	24	0.14	1.77252e-11
Doxycycline + Resveratrol	10uM + 1000uM	0.4% DMSO	2023-12-15	20	N2	Live	L4	185	31	15.4	23.3	0.51	21	29.4	0.4	8.48101e-16
Doxycycline + LY-294002 HCl	10uM + 50uM	0.4% DMSO	2023-12-15	20	N2	Live	L4	185	39	15.4	21.9	0.42	21	25.2	0.2	4.97564e-13
Resveratrol	1000uM	0.4% DMSO	2023-12-15	20	N2	UV	L4	163	26	22.5	24	0.07	28.8	33.6	0.17	0.00822606
LY-294002 HCl	50uM	0.4% DMSO	2023-12-15	20	N2	UV	L4	163	30	22.5	25.7	0.14	28.8	31	0.08	0.00719581
LY-294002 HCl + Resveratrol	50uM + 1000uM	0.4% DMSO	2023-12-15	20	N2	UV	L4	163	24	22.5	20	-0.11	28.8	27.3	-0.05	0.0745158
Doxycycline	10uM	0.4% DMSO	2023-12-15	20	N2	UV	L4	163	27	22.5	27.8	0.24	28.8	37.2	0.29	8.24618e-07
Doxycycline + Resveratrol	10uM + 1000uM	0.4% DMSO	2023-12-15	20	N2	UV	L4	163	30	22.5	33.2	0.48	28.8	44	0.53	6.29746e-16
Doxycycline + LY-294002 HCl	10uM + 50uM	0.4% DMSO	2023-12-15	20	N2	UV	L4	163	39	22.5	28.9	0.28	28.8	34	0.18	3.0382e-11
GSK2126458 + Resveratrol	10uM + 1mM	0.5% DMSO	2024-02-23	20	N2	Live	L4	237	55	15.8	20.2	0.28	21.2	23.8	0.12	1.66023e-06
GSK2126458 + LY-294002	10uM + 50uM	0.5% DMSO	2024-02-23	20	N2	Live	L4	237	55	15.8	25.7	0.63	21.2	39.1	0.84	1.34983e-23
GSK2126458 + Forskolin	10uM + 10uM	0.5% DMSO	2024-02-23	20	N2	Live	L4	237	77	15.8	23.5	0.49	21.2	30.2	0.42	3.12405e-24
GSK2126458 + Doxycycline	10uM + 10uM	0.5% DMSO	2024-02-23	20	N2	Live	L4	237	36	15.8	33	1.09	21.2	42.9	1.02	7.76275e-27
Resveratrol + Doxycycline	0.5mM + 10uM	0.5% DMSO	2024-02-23	20	N2	UV	L4	110	16	23.8	42	0.76	35.6	46.4	0.3	1.33677e-06
Resveratrol + Doxycycline	0.5mM + 20uM	0.5% DMSO	2024-02-23	20	N2	UV	L4	110	18	23.8	23.2	-0.03	35.6	34.6	-0.03	0.730478
Resveratrol + Doxycycline	0.5mM + 5uM	0.5% DMSO	2024-02-23	20	N2	UV	L4	110	24	23.8	29.5	0.24	35.6	36.7	0.03	0.0476178
Resveratrol + Doxycycline	1mM + 10uM	0.5% DMSO	2024-02-23	20	N2	UV	L4	110	30	23.8	35.5	0.49	35.6	45	0.26	6.67702e-08
Resveratrol + Doxycycline	1mM + 20uM	0.5% DMSO	2024-02-23	20	N2	UV	L4	110	20	23.8	29	0.22	35.6	39.5	0.11	0.011992
Resveratrol + Doxycycline	1mM + 5uM	0.5% DMSO	2024-02-23	20	N2	UV	L4	110	27	23.8	28.5	0.2	35.6	41	0.15	0.0105337
Resveratrol + Doxycycline	2mM + 10uM	0.5% DMSO	2024-02-23	20	N2	UV	L4	110	27	23.8	32.2	0.35	35.6	41	0.15	0.00100898
Resveratrol + Doxycycline	2mM + 20uM	0.5% DMSO	2024-02-23	20	N2	UV	L4	110	22	23.8	37	0.55	35.6	44.8	0.26	4.61374e-08
Resveratrol + Doxycycline	2mM + 5uM	0.5% DMSO	2024-02-23	20	N2	UV	L4	110	30	23.8	34.9	0.47	35.6	42.9	0.21	5.82021e-07
GSK2126458 + Resveratrol	10uM + 1mM	0.5% DMSO	2024-02-23	20	N2	UV	L4	110	29	23.8	21	-0.12	35.6	28.1	-0.21	0.0139321
GSK2126458 + LY-294002	10uM + 50uM	0.5% DMSO	2024-02-23	20	N2	UV	L4	110	37	23.8	42.4	0.78	35.6	54.2	0.52	3.3325e-14
GSK2126458 + Forskolin	10uM + 10uM	0.5% DMSO	2024-02-23	20	N2	UV	L4	110	34	23.8	32.8	0.38	35.6	46	0.29	2.95982e-06
GSK2126458 + Doxycycline	10uM + 10uM	0.5% DMSO	2024-02-23	20	N2	UV	L4	110	41	23.8	39.7	0.67	35.6	52	0.46	2.35757e-16

## Sheet: Figure4_Strains
Drug	Conc.	Solvent Conc.	Start Date	Temperature (ºC)	Genotype	OP50 Diet	Drug Administration Stage	NControl	NTreated	MedianControl	MedianTreated	MedianIncrease	90%MaxControl	90%MaxTreated	90%MaxIncrease	Pvalue
Resveratrol	1000uM	0.5% DMSO	2023-08-31	20	AF16	Live	L4	39	18	18.1	27.4	0.51	23.8	32.3	0.36	1.12121e-07
Resveratrol	1000uM	0.5% DMSO	2023-08-31	20	JU775	Live	L4	20	25	15.3	28.1	0.84	17.6	31.2	0.77	2.3467e-09
Resveratrol	1000uM	0.5% DMSO	2023-08-31	20	JU775	UV	L4	34	16	25.6	22	-0.14	36.3	35.7	-0.02	0.969336
Resveratrol	1000uM	0.5% DMSO	2023-08-31	20	JU1373	Live	L4	25	24	24.4	21.4	-0.12	29.8	27.5	-0.08	0.111634
Resveratrol	1000uM	0.5% DMSO	2023-08-31	20	JU1373	UV	L4	17	18	17.4	28.7	0.65	26.3	31.6	0.2	7.30718e-06
LY-294002 HCl	50uM	0.2% DMSO	2023-05-11	20	JU775	UV	L4	45	58	28.2	34	0.21	31.9	40.6	0.27	6.05313e-10
LY-294002 HCl	50uM	0.5% DMSO	2023-08-31	20	AF16	Live	L4	39	40	18.1	20.4	0.13	23.8	27.6	0.16	0.0183216
LY-294002 HCl	50uM	0.5% DMSO	2023-08-31	20	JU775	Live	L4	20	28	15.3	19.8	0.29	17.6	24.5	0.39	5.11822e-05
LY-294002 HCl	50uM	0.5% DMSO	2023-08-31	20	JU775	UV	L4	34	16	25.6	30	0.17	36.3	35.7	-0.02	0.1864
LY-294002 HCl	50uM	0.5% DMSO	2023-08-31	20	JU1373	Live	L4	25	29	24.4	25.6	0.05	29.8	29.5	-0.01	0.973352
LY-294002 HCl	50uM	0.5% DMSO	2023-08-31	20	JU1373	UV	L4	17	15	17.4	25.2	0.45	26.3	29	0.1	0.00307251

## Sheet: Figure5_Day1
Drug	Conc.	Solvent Conc.	Genotype	Start Date	Temperature (ºC)	OP50 Diet	Drug Administration Stage	NControl	NTreated	MedianControl	MedianTreated	MedianIncrease	90%MaxControl	90%MaxTreated	90%MaxIncrease	Pvalue
Urolithin A	50uM	0.2% DMSO	N2	2023-11-30	20	Live	Adult Day 1	104	46	14.8	15.9	0.07	19.7	24.5	0.24	0.00429065
Simvastatin	10uM	0.2% DMSO	N2	2023-11-30	20	UV	Adult Day 1	73	37	24.4	28.9	0.18	29.9	35.6	0.19	4.98202e-05
Rifampicin	50uM	0.2% DMSO	N2	2023-11-30	20	Live	Adult Day 1	104	43	14.8	16.6	0.12	19.7	23.6	0.2	0.00331443
Resveratrol	800uM	0.2% DMSO	N2	2023-11-30	20	Live	Adult Day 1	104	45	14.8	19.9	0.34	19.7	24.7	0.25	5.04093e-08
Metformin	50000uM	0.1% DMSO	N2	2024-01-18	20	Live	Adult Day 1	85	32	15.2	17	0.12	19.8	21.7	0.1	0.0160257
Metformin	50000uM	0.1% DMSO	N2	2024-01-18	20	UV	Adult Day 1	72	29	23.7	23.4	-0.01	30.4	31.1	0.02	0.629309
LY-294002 HCl	50uM	0.2% DMSO	N2	2023-11-30	20	Live	Adult Day 1	104	50	14.8	15.8	0.07	19.7	19.8	0.01	0.347246
LY-294002 HCl	50uM	0.2% DMSO	N2	2023-11-30	20	UV	Adult Day 1	73	30	24.4	22.5	-0.08	29.9	33.3	0.11	0.520451
GSK2126458	10uM	0.1% DMSO	N2	2024-01-18	20	Live	Adult Day 1	85	38	15.2	16.4	0.08	19.8	21.9	0.11	0.0948968
GSK2126458	10uM	0.1% DMSO	N2	2024-01-18	20	UV	Adult Day 1	72	33	23.7	39.9	0.68	30.4	53.5	0.76	2.14345e-16
Doxycycline	10uM	0.2% DMSO	N2	2024-01-25	20	Live	Adult Day 1	277	67	15.5	18.8	0.21	20	21.3	0.07	1.33546e-11
Doxycycline	50uM	0.2% DMSO	N2	2024-01-25	20	Live	Adult Day 1	277	52	15.5	29.9	0.93	20	36.7	0.84	4.15197e-39
Doxycycline	10uM	0.2% DMSO	N2	2024-01-25	20	UV	Adult Day 1	167	35	23.6	29.8	0.26	29.1	35.6	0.22	4.20777e-09
Doxycycline	50uM	0.2% DMSO	N2	2024-01-25	20	UV	Adult Day 1	167	32	23.6	26.5	0.12	29.1	35.7	0.23	9.83067e-05
Doxycycline	10uM	0.2% DMSO	N2	2023-11-30	20	Live	Adult Day 1	104	60	14.8	17.6	0.19	19.7	21.7	0.1	1.12942e-06
Doxycycline	10uM	0.2% DMSO	N2	2023-11-30	20	UV	Adult Day 1	73	32	24.4	28.6	0.17	29.9	36.8	0.23	5.35487e-05
Caffeine	5000uM	0.2% DMSO	N2	2023-11-30	20	Live	Adult Day 1	104	42	14.8	17	0.15	19.7	25	0.27	0.000195399
Caffeine	5000uM	0.2% DMSO	N2	2023-11-30	20	UV	Adult Day 1	73	42	24.4	28	0.15	29.9	32.4	0.08	0.00102074

## Sheet: Fig 6_Drosophila
Drug	Conc.	Solvent Conc.	Genotype	Sex	Start Date	Temperature (ºC)	NControl	NTreated	MedianControl	MedianTreated	MedianIncrease	90%MaxControl	90%MaxTreated	90%MaxIncrease	Pvalue
Doxycycline	100uM	0.2% DMSO	Canton S	Female	2023-08-24	25	45	45	36	40.2	0.12	37.9	46.5	0.23	1.35814e-08
Doxycycline	100uM	0.2% DMSO	Canton S	Male	2023-08-24	25	45	45	35.2	47.1	0.34	38	52.7	0.39	1.13708e-14
Doxycycline	10uM	0.2% DMSO	Canton S	Female	2023-08-24	25	45	45	36	40.9	0.14	37.9	47.4	0.25	4.10244e-12
Doxycycline	10uM	0.2% DMSO	Canton S	Male	2023-08-24	25	45	45	35.2	42.5	0.21	38	47.8	0.26	1.49884e-16
Doxycycline	500uM	0.2% DMSO	Canton S	Female	2023-08-24	25	45	45	36	44.8	0.24	37.9	51.2	0.35	3.00004e-09
Doxycycline	500uM	0.2% DMSO	Canton S	Male	2023-08-24	25	45	45	35.2	47.1	0.34	38	52.9	0.39	2.17677e-14
Doxycycline	25uM	0.2%DMSO	Canton S	Female	2023-09-15	25	30	30	40.5	42.6	0.05				0.0673009
Doxycycline	500uM	0.2% DMSO	Canton S	Male	2023-11-02	25	45	45	39.9	48	0.2	49			0.000194661
Doxycycline	500uM	0.2% DMSO	Canton S	Female	2023-11-01	25	45	45	38.9	50.2	0.29	43.3	52.8	0.22	7.6357e-17
LY-294002 HCl	50uM	0.4% DMSO	Canton S	Male	2023-05-23	25	45	45	31.8	39.3	0.24	37.2	42.6	0.15	8.34506e-14
LY-294002 HCl	50uM	0.4% DMSO	Canton S	Female	2023-05-23	25	45	45	35.4	38	0.07	42.4	42.6	0	0.155933
LY-294002 HCl	50uM	0.2% DMSO	Canton S	Male	2023-06-30	25	45	45	35.5	37.9	0.07	37	41.9	0.13	2.89341e-08
Metformin	15000uM	0.2% DMSO	Canton S	Female	2024-03-04	25	60	45	37.3	37.7	0.01	40.9	43	0.05	0.00493411
Metformin	15000uM	0.2% DMSO	Canton S	Female	2023-06-30	25	45	45	35.5	45.1	0.27	36.7	48.5	0.32	4.06032e-16
LY-294002 HCl	40uM	0.2% DMSO	Canton S	Male	2023-08-16	25	30	30	39.1	33.7	-0.14	42			0.139445
LY-294002 HCl	50uM	0.4% DMSO	Canton S	Male	2023-08-11	25	45	45	38.8	43.9	0.13	43.8	47.8	0.09	1.54445e-05
Metformin	15000uM	0.2% DMSO	Canton S	Male	2024-03-04	25	45	45	36.9	40.5	0.1	40.9	47.7	0.17	0.000182326
Metformin	1000uM	0.2% DMSO	Canton S	Female	2023-08-11	25	30	30	37.3	37.2	0	39.5	40	0.01	0.643437
Metformin	15000uM	0.2% DMSO	Canton S	Male	2023-06-30	25	45	45	35.5	46	0.3	37	49.4	0.34	7.52122e-13
Metformin	1000uM	0.2% DMSO	Canton S	Male	2023-08-11	25	30	30	41.6	41.4	0	43.6	43.6	0	0.680462
Metformin	15000uM	0.2% DMSO	Canton S	Male	2023-08-11	25	30	30	41.6	45.3	0.09	43.6			1.00293e-05
Metformin	50000uM	0.2% DMSO	Canton S	Male	2023-08-11	25	30	30	41.6	38	-0.09	43.6	44	0.01	0.968631
Metformin	15000uM	0.2% DMSO	Canton S	Female	2023-08-11	25	30	30	37.3	40	0.07	39.5	45	0.14	0.00171191
Metformin	50000uM	0.2% DMSO	Canton S	Female	2023-08-11	25	30	30	37.3	40.7	0.09	39.5	44.3	0.12	0.00154667
Metformin	5000uM	0.2% DMSO	Canton S	Female	2023-08-11	25	30	30	37.3	40	0.07	39.5	43.6	0.1	6.11041e-06
Minocycline	200uM	0.2% DMSO	Canton S	Female	2023-02-01	25	45	45	45.5	44.1	-0.03	61.3	62.7	0.02	0.91727
Metformin	5000uM	0.2% DMSO	Canton S	Male	2023-08-11	25	30	30	41.6	42.6	0.02	43.6	46.5	0.07	0.0139249
Metformin	15000uM	0.4% DMSO	Canton S	Male	2023-08-11	25	45	45	38.8	45.2	0.16	43.8	49.4	0.13	3.7352e-10
Minocycline	200uM	0.2% DMSO	Canton S	Male	2023-02-01	25	45	43	39.6	41.1	0.04	44.1	49.6	0.12	0.12756
Minocycline	40uM	0.2% DMSO	Canton S	Male	2023-08-16	25	30	30	39.1	38.6	-0.01	42			0.225873
Rifampicin	50uM	0.2% DMSO	Canton S	Male	2023-02-10	25	44	44	35.2	48.5	0.38	48.6	57.8	0.19	1.27496e-07
Rifampicin	50uM	0.2% DMSO	Canton S	Male	2023-03-31	25	45	45	36.8	50.8	0.38	48.7	57.9	0.19	2.74433e-10
Rifampicin	50uM	0.2% DMSO	Canton S	Male	2023-06-22	25	45	45	31.9	46.1	0.45	37.7	49.5	0.31	5.77601e-16
Rifampicin	50uM	0.2% DMSO	Canton S	Male	2023-07-19	25	15	30	38.8	42	0.08				0.130795
Rifampicin	100uM	0.4% DMSO	Canton S	Male	2023-07-20	25	30	30	37.5	44.4	0.18	43.1			3.49311e-05
Rifampicin	50uM	0.2% DMSO	Canton S	Female	2023-02-10	25	44	45	47	50.2	0.07	55.9	65.5	0.17	0.0189284
Rifampicin	10uM	0.4% DMSO	Canton S	Male	2023-07-20	25	30	30	37.5	42.6	0.14	43.1	46.9	0.09	0.000618128
Rifampicin	50uM	0.4% DMSO	Canton S	Male	2023-07-20	25	30	30	37.5	43.4	0.16	43.1	48	0.11	0.00105408
Rifampicin	50uM	0.2% DMSO	Canton S	Female	2023-03-31	25	45	45	39.8	46.1	0.16	48.2	57.7	0.2	0.00619649
Rifampicin	50uM	0.2% DMSO	Canton S	Female	2023-06-22	25	45	45	33.7	41.1	0.22	38.6	45	0.17	6.67771e-10
Rifampicin	50uM	0.4% DMSO	Canton S	Male	2023-08-11	25	45	45	38.8	45.6	0.18	43.8	48.9	0.12	9.2977e-10
Rifampicin	50uM	0.2% DMSO	Canton S	Female	2023-07-19	25	15	15	34.9	38.2	0.09	41.5	43.5	0.05	0.131041
Rifampicin	50uM	0.2% DMSO	Canton S	Male	2023-08-16	25	30	30	39.1	40	0.02	42			0.0200844
Rifampicin	50uM	0.2% DMSO	Canton S	Female	2023-08-16	25	30	30	34.5	40.6	0.18	39.7	43.5	0.1	8.59572e-05

[truncated: 3 more sheets: Figure7_Screen_Live, Figure7_Screen_UV, Compound List]
